# Supplementary material for: ISGylation and E3 ubiquitin ligases: an Atlantic salmon genetic perspective
Source: Front Immunol. 2025 Jun 24;16:1554680. doi: 10.3389/fimmu.2025.1554680 (PMC12234341; doi:10.3389/fimmu.2025.1554680)
Supplement: Supplementary file 2 [file Table2.xlsx]

## Sheet: Sheet1
gene information			Raw count data																									normalised count data
Id	Gene_name	Gene_description	raw.A1	raw.A2	raw.A3	raw.A4	raw.A5	raw.B5	raw.B1	raw.B2	raw.B3	raw.B4	raw.C1	raw.C2	raw.C3	raw.C4	raw.C5	raw.D1	raw.D2	raw.D3	raw.D4	raw.D5	raw.E1	raw.E2	raw.E3	raw.E4	raw.E5	norm.A1	norm.A2	norm.A3	norm.A4	norm.A5	norm.B5	norm.B1	norm.B2	norm.B3	norm.B4	norm.C1	norm.C2	norm.C3	norm.C4	norm.C5	norm.D1	norm.D2	norm.D3	norm.D4	norm.D5	norm.E1	norm.E2
ENSSSAG00000000002			3	0	0	0	1	2	1	0	2	8	0	4	2	4	0	4	10	2	2	1	3	0	4	6	2	2	0	0	0	1	2	1	0	2	12	0	4	2	3	0	3	10	2	3	1	4	0
ENSSSAG00000000003			4009	1227	1210	1453	847	15304	1613	2409	3194	10165	17780	26121	16978	18435	13750	11915	10089	17801	9186	14290	12168	13753	21465	14098	9783	2788	1017	908	914	818	17441	1943	2240	3488	15140	23233	24435	15442	14484	13010	8074	9756	14753	11842	18705	16968	16439
ENSSSAG00000000004			0	0	0	0	0	0	0	0	0	0	0	0	0	0	1	0	0	0	0	0	0	0	2	0	0	0	0	0	0	0	0	0	0	0	0	0	0	0	0	1	0	0	0	0	0	0	0
ENSSSAG00000000005			6227	1784	1723	2174	1196	40954	1890	2604	3960	27140	45900	64147	39819	47067	31973	29802	27273	47649	24045	32391	30067	30522	43255	35603	26566	4330	1479	1293	1368	1155	46672	2276	2421	4324	40424	59978	60007	36217	36980	30252	20195	26372	39492	30998	42399	41927	36483
ENSSSAG00000000006			0	0	0	0	0	0	0	0	0	0	0	1	0	0	0	0	0	0	0	0	0	0	0	0	1	0	0	0	0	0	0	0	0	0	0	0	1	0	0	0	0	0	0	0	0	0	0
ENSSSAG00000000007	ND1	NADH dehydrogenase subunit 1	22195	19267	18217	22748	15810	84044	24423	30962	26571	40220	27534	65604	22612	56530	28092	70967	31361	64941	17108	49220	19794	32158	24500	35709	53716	15434	15975	13667	14309	15270	95778	29415	28791	29015	59906	35979	61370	20567	44415	26580	48090	30325	53823	22055	64427	27602	38439
ENSSSAG00000000008			7	3	3	5	2	2	5	7	3	3	3	3	1	2	0	0	3	5	1	2	0	1	2	5	7	5	2	2	3	2	2	6	7	3	4	4	3	1	2	0	0	3	4	1	3	0	1
ENSSSAG00000000009			34	28	25	31	22	118	27	43	50	102	136	120	104	157	116	106	135	146	70	111	101	84	127	213	270	24	23	19	19	21	134	33	40	55	152	178	112	95	123	110	72	131	121	90	145	141	100
ENSSSAG00000000010			2	1	1	2	0	0	0	2	4	2	1	4	1	2	0	7	4	6	5	4	1	0	13	30	4	1	1	1	1	0	0	0	2	4	3	1	4	1	2	0	5	4	5	6	5	1	0
ENSSSAG00000000011	ND2	NADH dehydrogenase subunit 2	19988	17722	16496	21550	14147	58541	20518	26254	22021	36030	25405	52693	20269	37069	24582	50904	28875	53379	15842	39164	18903	26512	24269	33783	55032	13899	14694	12376	13556	13664	66714	24712	24413	24046	53665	33197	49293	18436	29124	23259	34494	27921	44241	20423	51264	26359	31690
ENSSSAG00000000012			27	36	29	33	13	7	33	45	45	18	32	13	25	21	23	5	31	11	41	13	23	30	66	108	88	19	30	22	21	13	8	40	42	49	27	42	12	23	16	22	3	30	9	53	17	32	36
ENSSSAG00000000013			61	37	51	62	29	62	35	52	66	68	111	85	83	84	68	81	86	80	41	77	75	63	74	102	171	42	31	38	39	28	71	42	48	72	101	145	80	75	66	64	55	83	66	53	101	105	75
ENSSSAG00000000014			8	11	9	9	1	20	7	6	10	17	33	17	22	25	26	12	14	12	15	10	20	8	20	32	45	6	9	7	6	1	23	8	6	11	25	43	16	20	20	25	8	14	10	19	13	28	10
ENSSSAG00000000015			10	6	13	11	4	17	11	11	16	39	41	21	33	23	45	32	32	21	20	19	40	16	41	58	48	7	5	10	7	4	19	13	10	17	58	54	20	30	18	43	22	31	17	26	25	56	19
ENSSSAG00000000016			3	2	9	7	4	10	2	10	8	22	19	5	16	8	16	10	20	5	6	3	15	8	27	42	34	2	2	7	4	4	11	2	9	9	33	25	5	15	6	15	7	19	4	8	4	21	10
ENSSSAG00000000017	COX1	cytochrome c oxidase subunit I	486065	433813	398069	518895	330991	793628	345041	412268	361930	445085	462003	811453	370539	635288	411325	625733	365532	657193	234736	473371	279830	355905	327286	394776	626909	337999	359691	298638	326400	319690	904430	415566	383363	395215	662936	603703	759088	337022	499133	389183	424020	353453	544682	302610	619625	390212	425414
ENSSSAG00000000018			20	9	13	21	15	55	13	20	19	45	30	50	29	61	54	43	60	65	27	48	60	43	94	98	104	14	7	10	13	14	63	16	19	21	67	39	47	26	48	51	29	58	54	35	63	84	51
ENSSSAG00000000019			14	9	11	7	7	66	8	13	17	26	15	35	15	25	25	39	16	47	25	46	13	34	36	56	38	10	7	8	4	7	75	10	12	19	39	20	33	14	20	24	26	15	39	32	60	18	41
ENSSSAG00000000020	COX2	cytochrome c oxidase subunit II	291865	275955	246255	325079	206821	386698	230676	258772	234587	342283	319487	357102	239929	256875	273228	305997	262508	297828	169781	209235	188873	161461	212765	283671	478523	202956	228805	184745	204484	199760	440687	277825	240629	256161	509816	417476	334057	218226	201822	258520	207355	253833	246840	218873	273881	263376	192995
ENSSSAG00000000021			1	2	1	3	0	3	2	0	1	2	1	4	2	8	2	1	4	4	1	1	0	3	0	1	4	1	2	1	2	0	3	2	0	1	3	1	4	2	6	2	1	4	3	1	1	0	4
ENSSSAG00000000022	ATP8	ATP synthase F0 subunit 8	12913	12707	10609	14837	8344	10962	9081	12959	10752	7185	6787	14047	4410	6083	6700	11256	13286	21041	6567	16104	6192	10630	12959	13835	22236	8979	10536	7959	9333	8059	12492	10937	12050	11741	10702	8869	13141	4011	4779	6339	7627	12847	17439	8466	21080	8634	12706
ENSSSAG00000000023	ATP6	ATP synthase F0 subunit 6	59782	53838	48958	64283	41595	111928	45861	53761	45580	76395	73151	111266	59362	77852	67946	89887	58332	90250	35328	67659	46478	48529	49691	67011	105440	41571	44639	36729	40436	40175	127555	55235	49992	49772	113787	95587	104086	53992	61167	64288	60911	56404	74799	45543	88563	64812	58007
ENSSSAG00000000024	COX3	cytochrome c oxidase subunit III	106240	94087	83646	111492	72081	184242	79257	97480	84219	118964	111587	199924	88364	154869	103604	150808	101714	178089	60824	141171	70141	91971	91235	101980	180307	73877	78011	62753	70132	69620	209965	95457	90645	91964	177192	145812	187022	80371	121678	98027	102193	98353	147600	78411	184788	97809	109933
ENSSSAG00000000025			0	0	0	0	0	3	0	1	0	2	0	3	0	4	1	1	1	2	0	0	1	4	1	2	3	0	0	0	0	0	3	0	1	0	3	0	3	0	3	1	1	1	2	0	0	1	5
ENSSSAG00000000026	ND3	NADH dehydrogenase subunit 3	2688	2556	2011	2851	1893	4482	2005	2846	2464	4725	4498	5943	3685	4631	5029	5191	4942	5093	3155	4980	3798	3733	4932	6944	8893	1869	2119	1509	1793	1828	5108	2415	2646	2691	7038	5878	5559	3352	3638	4758	3518	4779	4221	4067	6519	5296	4462
ENSSSAG00000000027			3	5	2	6	3	17	6	8	8	6	6	9	9	9	3	18	9	5	0	10	10	8	6	7	7	2	4	2	4	3	19	7	7	9	9	8	8	8	7	3	12	9	4	0	13	14	10
ENSSSAG00000000028	ND4L	NADH dehydrogenase subunit 4L	4175	3228	3482	4057	3001	13461	3721	4819	3884	7860	6650	14099	6073	8971	6861	12664	7591	11823	3779	8307	5106	6695	6177	7879	12229	2903	2676	2612	2552	2899	15340	4482	4481	4241	11707	8690	13189	5524	7048	6492	8582	7340	9799	4872	10874	7120	8003
ENSSSAG00000000029	ND4	NADH dehydrogenase subunit 4	21189	18348	17137	21958	14951	52900	19734	23922	20728	24289	22839	49958	17237	42496	19566	45922	21009	46762	12852	34102	16146	26503	19529	26299	43754	14734	15213	12856	13812	14441	60286	23768	22245	22634	36177	29844	46734	15678	33388	18513	31118	20315	38756	16568	44638	22515	31679
ENSSSAG00000000030			0	0	0	0	0	0	0	1	0	0	0	0	2	0	0	1	0	0	0	0	0	0	0	1	1	0	0	0	0	0	0	0	1	0	0	0	0	2	0	0	1	0	0	0	0	0	0
ENSSSAG00000000031			0	0	0	0	0	1	0	1	1	0	0	1	0	0	0	1	0	0	0	0	0	0	0	0	5	0	0	0	0	0	1	0	1	1	0	0	1	0	0	0	1	0	0	0	0	0	0
ENSSSAG00000000032			2	0	3	1	0	4	1	0	0	3	1	3	1	5	0	3	1	2	0	0	1	1	0	2	1	1	0	2	1	0	5	1	0	0	4	1	3	1	4	0	2	1	2	0	0	1	1
ENSSSAG00000000033	ND5	NADH dehydrogenase subunit 5	27112	22219	22346	28708	18486	61320	21751	26172	21839	29003	27125	66244	24205	51748	29525	58738	25670	51302	13811	32646	16654	26856	21517	31562	47387	18853	18423	16764	18058	17855	69881	26197	24337	23847	43199	35444	61969	22016	40657	27936	39803	24822	42519	17804	42732	23223	32101
ENSSSAG00000000034	ND6	NADH dehydrogenase subunit 6	7131	5821	6196	8973	4587	10144	5093	7211	6713	4658	5341	10245	5204	7681	5064	7746	6161	11632	2725	7076	3387	5461	6517	6404	10707	4959	4826	4648	5644	4430	11560	6134	6705	7330	6938	6979	9584	4733	6035	4791	5249	5957	9641	3513	9262	4723	6528
ENSSSAG00000000035			2	3	0	5	2	4	0	3	2	2	5	1	5	0	1	2	1	4	4	2	5	3	10	5	8	1	2	0	3	2	5	0	3	2	3	7	1	5	0	1	1	1	3	5	3	7	4
ENSSSAG00000000036	CYTB	cytochrome b	171324	150218	134367	178899	118014	292388	116958	146083	116239	205657	199953	315720	147213	226062	182347	229935	163901	255332	88525	191996	108115	129722	138279	168295	290551	119135	124552	100805	112533	113985	333210	140864	135841	126929	306318	261280	295346	133897	177612	172531	155812	158485	211619	114122	251316	150762	155057
ENSSSAG00000000037			0	0	0	0	0	0	0	0	1	0	2	0	2	0	0	1	2	1	1	0	0	0	1	4	1	0	0	0	0	0	0	0	0	1	0	3	0	2	0	0	1	2	1	1	0	0	0
ENSSSAG00000000038			0	4	4	4	1	14	3	2	3	12	22	15	9	10	30	9	13	12	16	14	20	11	25	45	35	0	3	3	3	1	16	4	2	3	18	29	14	8	8	28	6	13	10	21	18	28	13
ENSSSAG00000000039	pgrmc2	progesterone receptor membrane component 2	629	519	514	653	404	632	325	417	365	438	553	770	698	1054	680	843	673	743	419	421	448	601	689	563	891	437	430	386	411	390	720	391	388	399	652	723	720	635	828	643	571	651	616	540	551	625	718
ENSSSAG00000000040	nsd2	histone-lysine N-methyltransferase NSD2-like	690	520	668	699	478	316	399	532	429	184	221	469	405	534	356	743	477	652	344	457	348	577	509	364	455	480	431	501	440	462	360	481	495	468	274	289	439	368	420	337	503	461	540	443	598	485	690
ENSSSAG00000000041	foxi2	forkhead box protein I1c-like	0	0	0	0	1	0	0	0	1	0	1	0	0	0	0	0	0	0	0	0	0	1	0	0	0	0	0	0	0	1	0	0	0	1	0	1	0	0	0	0	0	0	0	0	0	0	1
ENSSSAG00000000042			0	0	0	0	0	0	1	0	0	0	0	0	0	0	1	0	0	0	0	0	0	0	0	0	0	0	0	0	0	0	0	1	0	0	0	0	0	0	0	1	0	0	0	0	0	0	0
ENSSSAG00000000043		attractin-like	7	2	4	2	1	1	2	5	1	0	3	5	4	3	7	4	0	4	6	4	4	2	4	5	3	5	2	3	1	1	1	2	5	1	0	4	5	4	2	7	3	0	3	8	5	6	2
ENSSSAG00000000044	slc4a11	sodium bicarbonate transporter-like protein 11	4	0	1	3	2	1	0	0	0	0	1	3	3	3	2	1	1	1	0	1	0	1	1	1	0	3	0	1	2	2	1	0	0	0	0	1	3	3	2	2	1	1	1	0	1	0	1
ENSSSAG00000000045			0	0	0	0	0	0	0	0	0	0	0	0	0	0	0	0	0	0	0	0	0	0	0	0	0	0	0	0	0	0	0	0	0	0	0	0	0	0	0	0	0	0	0	0	0	0	0
ENSSSAG00000000046		ribose-5-phosphate isomerase-like	131	124	127	160	128	144	82	116	108	105	145	172	234	230	231	277	208	181	171	132	145	140	184	159	176	91	103	95	101	124	164	99	108	118	156	189	161	213	181	219	188	201	150	220	173	202	167
ENSSSAG00000000047		uncharacterized LOC106601271	330	289	290	340	226	418	185	239	218	159	178	524	239	695	242	602	223	552	144	327	177	373	267	195	336	229	240	218	214	218	476	223	222	238	237	233	490	217	546	229	408	216	457	186	428	247	446
ENSSSAG00000000048	jade1	jade family PHD finger 1	73	73	87	102	64	19	66	79	59	16	16	38	45	51	41	60	33	56	26	41	25	39	58	26	52	51	61	65	64	62	22	79	73	64	24	21	36	41	40	39	41	32	46	34	54	35	47
ENSSSAG00000000049	manba	mannosidase beta	426	327	373	459	317	181	158	253	207	164	249	331	366	416	355	533	340	359	272	231	221	220	233	201	243	296	271	280	289	306	206	190	235	226	244	325	310	333	327	336	361	329	298	351	302	308	263
ENSSSAG00000000050	si:ch211-195e19.1	probable N-acetyltransferase CML1	163	100	143	154	92	21	62	77	71	35	37	44	62	71	73	59	61	46	37	40	11	20	28	21	32	113	83	107	97	89	24	75	72	78	52	48	41	56	56	69	40	59	38	48	52	15	24
ENSSSAG00000000051		transcription factor SPT20 homolog	4649	3999	4347	5515	3295	15492	8406	10388	9261	10585	2545	3803	3621	4592	3384	4561	2836	3746	1920	2018	3199	4058	3980	3800	5647	3233	3316	3261	3469	3182	17655	10124	9660	10113	15766	3326	3558	3293	3608	3202	3091	2742	3105	2475	2641	4461	4851
ENSSSAG00000000052	si:dkey-33c12.3	neurofilament light polypeptide-like	0	0	0	0	0	0	0	0	0	1	0	0	0	0	0	0	0	0	0	0	0	0	0	0	0	0	0	0	0	0	0	0	0	0	1	0	0	0	0	0	0	0	0	0	0	0	0
ENSSSAG00000000053	loxl3b	lysyl oxidase homolog 3-like	878	673	814	808	665	619	404	587	450	301	356	753	592	978	574	883	444	803	333	442	429	777	626	485	590	611	558	611	508	642	705	487	546	491	448	465	704	538	768	543	598	429	666	429	579	598	929
ENSSSAG00000000054	emx1	empty spiracles homeobox 1	0	0	0	0	0	0	0	0	0	0	0	0	0	0	0	0	0	0	0	0	0	0	0	0	0	0	0	0	0	0	0	0	0	0	0	0	0	0	0	0	0	0	0	0	0	0	0
ENSSSAG00000000055	noto	homeobox protein not2-like	1	0	1	0	0	0	0	1	1	0	0	0	0	0	0	2	0	0	0	0	0	0	0	1	1	1	0	1	0	0	0	0	1	1	0	0	0	0	0	0	1	0	0	0	0	0	0
ENSSSAG00000000056			99	52	67	84	53	153	107	141	113	70	33	85	59	70	55	274	108	264	99	176	62	122	98	66	117	69	43	50	53	51	174	129	131	123	104	43	80	54	55	52	186	104	219	128	230	86	146
ENSSSAG00000000057		interferon promoter stimulating protein 1	910	721	844	1004	677	394	437	506	447	294	471	698	751	846	736	984	717	742	510	448	325	365	451	359	488	633	598	633	632	654	449	526	471	488	438	615	653	683	665	696	667	693	615	657	586	453	436
ENSSSAG00000000058	rab11fip5a	rab11 family-interacting protein 5-like	14	13	20	22	15	7	4	1	5	9	9	32	18	29	19	25	15	24	21	15	3	6	3	4	1	10	11	15	14	14	8	5	1	5	13	12	30	16	23	18	17	15	20	27	20	4	7
ENSSSAG00000000059	capn3	calpain 3	2	1	0	0	0	0	0	0	0	0	0	2	0	0	0	0	0	0	0	0	0	0	0	0	0	1	1	0	0	0	0	0	0	0	0	0	2	0	0	0	0	0	0	0	0	0	0
ENSSSAG00000000060	vps39	vam6/Vps39-like protein	183	139	156	188	147	124	82	126	116	100	106	153	217	174	161	235	176	157	134	109	137	130	151	120	152	127	115	117	118	142	141	99	117	127	149	139	143	197	137	152	159	170	130	173	143	191	155
ENSSSAG00000000061			14	6	17	7	5	4	12	13	5	1	2	10	10	5	3	13	2	6	1	4	6	3	8	3	2	10	5	13	4	5	5	14	12	5	1	3	9	9	4	3	9	2	5	1	5	8	4
ENSSSAG00000000062		polypeptide N-acetylgalactosaminyltransferase 16-like	1	1	1	5	0	1	1	3	1	0	1	3	0	2	2	3	2	1	0	1	1	2	1	0	0	1	1	1	3	0	1	1	3	1	0	1	3	0	2	2	2	2	1	0	1	1	2
ENSSSAG00000000063	wdr32	DDB1 and CUL4 associated factor 10	202	142	198	171	128	108	145	197	164	61	56	105	92	122	79	162	74	125	46	102	55	118	99	69	78	140	118	149	108	124	123	175	183	179	91	73	98	84	96	75	110	72	104	59	134	77	141
ENSSSAG00000000064	exd2	exonuclease 3'-5' domain containing 2	68	66	91	99	54	55	41	51	47	38	47	45	91	41	79	88	66	49	74	33	63	50	78	50	54	47	55	68	62	52	63	49	47	51	57	61	42	83	32	75	60	64	41	95	43	88	60
ENSSSAG00000000065	psen1	presenilin 1	968	813	917	1066	731	533	527	743	609	522	612	819	990	810	901	861	776	660	617	497	559	566	770	546	731	673	674	688	671	706	607	635	691	665	777	800	766	900	636	852	583	750	547	795	651	780	677
ENSSSAG00000000066			0	0	0	0	0	0	0	0	0	0	0	0	0	0	0	0	0	0	0	0	0	0	0	0	0	0	0	0	0	0	0	0	0	0	0	0	0	0	0	0	0	0	0	0	0	0	0
ENSSSAG00000000067	paplna	papilin a, proteoglycan-like sulfated glycoprotein	4	2	6	8	5	1	4	3	15	5	2	4	1	1	2	4	3	3	0	0	4	4	2	1	0	3	2	5	5	5	1	5	3	16	7	3	4	1	1	2	3	3	2	0	0	6	5
ENSSSAG00000000068			2	1	1	1	1	2	1	3	4	3	0	1	3	5	0	1	0	0	0	0	0	1	1	0	0	1	1	1	1	1	2	1	3	4	4	0	1	3	4	0	1	0	0	0	0	0	1
ENSSSAG00000000069		solute carrier family 2, facilitated glucose transporter member 1-like	3	4	3	1	1	1	0	0	0	0	1	1	0	0	0	0	1	1	1	0	0	0	0	0	0	2	3	2	1	1	1	0	0	0	0	1	1	0	0	0	0	1	1	1	0	0	0
ENSSSAG00000000070			0	0	0	1	0	1	0	0	0	0	1	1	0	2	0	0	0	0	0	0	0	1	1	0	1	0	0	0	1	0	1	0	0	0	0	1	1	0	2	0	0	0	0	0	0	0	1
ENSSSAG00000000071		coiled-coil domain-containing protein 177-like	2	0	1	2	0	0	0	1	1	0	0	1	3	0	1	1	0	2	2	1	0	0	0	0	0	1	0	1	1	0	0	0	1	1	0	0	1	3	0	1	1	0	2	3	1	0	0
ENSSSAG00000000072	slc39a9	zinc transporter ZIP9-like	730	705	719	827	584	308	385	456	440	321	364	403	524	504	478	577	436	411	370	257	258	297	378	325	444	508	585	539	520	564	351	464	424	480	478	476	377	477	396	452	391	422	341	477	336	360	355
ENSSSAG00000000073	smoc1	SPARC related modular calcium binding 1	1161	964	1076	1192	861	309	287	368	304	222	653	808	982	1089	864	847	581	713	501	437	328	390	441	379	467	807	799	807	750	832	352	346	342	332	331	853	756	893	856	817	574	562	591	646	572	457	466
ENSSSAG00000000074			0	0	0	0	0	0	0	0	0	0	0	0	0	0	0	0	0	0	0	0	0	0	0	0	0	0	0	0	0	0	0	0	0	0	0	0	0	0	0	0	0	0	0	0	0	0	0
ENSSSAG00000000075	pcnx1	pecanex 1	593	391	491	539	318	182	236	309	270	69	152	343	292	385	245	369	234	363	162	274	233	418	436	249	254	412	324	368	339	307	207	284	287	295	103	199	321	266	302	232	250	226	301	209	359	325	500
ENSSSAG00000000076			0	0	0	0	0	0	0	0	0	0	0	0	0	0	0	0	0	0	0	0	0	0	0	0	0	0	0	0	0	0	0	0	0	0	0	0	0	0	0	0	0	0	0	0	0	0	0
ENSSSAG00000000077	lgmn	legumain	1266	985	1108	1492	860	500	542	639	527	383	799	1049	1168	948	1128	818	662	726	477	448	808	883	1152	868	1130	880	817	831	939	831	570	653	594	575	570	1044	981	1062	745	1067	554	640	602	615	586	1127	1055
ENSSSAG00000000078	nusap1	nucleolar and spindle-associated protein 1-like	614	560	568	686	516	795	536	806	672	608	434	463	533	636	459	1775	1322	1343	967	800	585	628	736	689	944	427	464	426	432	498	906	646	749	734	906	567	433	485	500	434	1203	1278	1113	1247	1047	816	751
ENSSSAG00000000079	ndufaf1	NADH:ubiquinone oxidoreductase complex assembly factor 1	613	555	545	740	491	282	272	325	297	282	451	434	518	692	489	408	333	309	239	193	348	308	429	365	548	426	460	409	465	474	321	328	302	324	420	589	406	471	544	463	276	322	256	308	253	485	368
ENSSSAG00000000080	rtf1	RTF1 homolog, Paf1/RNA polymerase II complex component	911	701	794	1018	621	896	540	690	603	458	530	1031	707	1260	700	1363	689	1178	467	714	496	806	763	527	749	633	581	596	640	600	1021	650	642	658	682	693	964	643	990	662	924	666	976	602	935	692	963
ENSSSAG00000000081	trip11	thyroid hormone receptor interactor 11	1	2	5	5	0	5	7	5	2	2	0	0	0	1	1	3	2	5	3	3	1	2	1	2	0	1	2	4	3	0	6	8	5	2	3	0	0	0	1	1	2	2	4	4	4	1	2
ENSSSAG00000000082	fbln5	fibulin 5	5	5	8	8	3	2	3	5	4	1	2	9	14	10	12	12	9	10	5	4	2	4	3	8	5	3	4	6	5	3	2	4	5	4	1	3	8	13	8	11	8	9	8	6	5	3	5
ENSSSAG00000000083	TC2N	tandem C2 domains nuclear protein-like	0	0	0	1	1	0	0	0	0	0	0	0	0	0	0	0	0	0	0	0	1	2	2	4	3	0	0	0	1	1	0	0	0	0	0	0	0	0	0	0	0	0	0	0	0	1	2
ENSSSAG00000000084			1	0	0	0	0	0	0	0	0	0	0	0	0	0	0	0	0	0	0	0	0	1	0	0	0	1	0	0	0	0	0	0	0	0	0	0	0	0	0	0	0	0	0	0	0	0	1
ENSSSAG00000000085	plek2	pleckstrin 2	76	73	81	73	59	17	39	46	32	21	43	50	51	59	48	43	48	41	35	24	8	8	10	6	13	53	61	61	46	57	19	47	43	35	31	56	47	46	46	45	29	46	34	45	31	11	10
ENSSSAG00000000086	si:ch211-10a23.2	galectin-related protein B-like	0	0	0	0	1	0	1	0	2	1	1	0	0	0	2	0	0	1	0	0	0	0	0	0	0	0	0	0	0	1	0	1	0	2	1	1	0	0	0	2	0	0	1	0	0	0	0
ENSSSAG00000000087			0	0	0	0	0	0	0	0	0	0	0	0	0	0	0	0	0	0	0	0	0	0	0	0	0	0	0	0	0	0	0	0	0	0	0	0	0	0	0	0	0	0	0	0	0	0	0
ENSSSAG00000000088			0	0	0	0	0	1	1	1	0	0	0	0	0	0	0	0	0	0	0	0	0	0	0	0	0	0	0	0	0	0	1	1	1	0	0	0	0	0	0	0	0	0	0	0	0	0	0
ENSSSAG00000000089	rdh12	retinol dehydrogenase 12-like	364	342	389	445	275	347	376	476	441	267	177	226	255	265	256	650	488	433	399	281	153	160	197	177	211	253	284	292	280	266	395	453	443	482	398	231	211	232	208	242	440	472	359	514	368	213	191
ENSSSAG00000000090	arg2	arginase 2	3193	2823	2987	3592	2407	1098	1159	1483	1344	904	1461	2042	2089	2395	1979	1962	1504	1643	1039	1042	986	1283	1523	1241	1657	2220	2341	2241	2259	2325	1251	1396	1379	1468	1346	1909	1910	1900	1882	1872	1330	1454	1362	1339	1364	1375	1534
ENSSSAG00000000091	RBM25	RNA binding motif protein 25	750	474	589	708	473	642	503	659	501	332	333	720	551	741	506	831	505	799	363	539	511	659	725	498	565	522	393	442	445	457	732	606	613	547	495	435	674	501	582	479	563	488	662	468	706	713	788
ENSSSAG00000000092			1	0	0	0	0	0	0	0	0	0	0	0	0	0	1	0	0	1	0	0	1	0	0	0	0	1	0	0	0	0	0	0	0	0	0	0	0	0	0	1	0	0	1	0	0	1	0
ENSSSAG00000000093	chp1	calcineurin B homologous protein 1-like	323	230	246	256	206	295	152	181	173	154	271	404	269	527	285	538	277	407	209	201	125	170	128	157	168	225	191	185	161	199	336	183	168	189	229	354	378	245	414	270	365	268	337	269	263	174	203
ENSSSAG00000000094	pacs2	phosphofurin acidic cluster sorting protein 2-like	2	0	1	0	3	1	0	0	1	1	0	1	2	2	1	3	0	1	3	0	2	1	1	2	2	1	0	1	0	3	1	0	0	1	1	0	1	2	2	1	2	0	1	4	0	3	1
ENSSSAG00000000095			0	0	0	0	0	0	0	0	0	0	0	0	0	0	0	0	0	0	0	0	0	0	0	0	0	0	0	0	0	0	0	0	0	0	0	0	0	0	0	0	0	0	0	0	0	0	0
ENSSSAG00000000096	med6	mediator complex subunit 6	542	476	515	643	410	436	363	477	429	569	528	429	673	583	688	648	701	536	580	271	530	398	724	706	912	377	395	386	404	396	497	437	444	468	848	690	401	612	458	651	439	678	444	748	355	739	476
ENSSSAG00000000097	ttc9	tetratricopeptide repeat domain 9	0	0	0	0	0	0	1	0	2	0	0	0	0	0	0	0	0	0	0	0	0	0	0	0	0	0	0	0	0	0	0	1	0	2	0	0	0	0	0	0	0	0	0	0	0	0	0
ENSSSAG00000000098			3	1	1	0	1	0	0	0	0	2	0	1	1	1	1	1	1	0	1	0	0	0	0	1	2	2	1	1	0	1	0	0	0	0	3	0	1	1	1	1	1	1	0	1	0	0	0
ENSSSAG00000000099			0	0	0	0	0	0	0	0	0	0	0	0	0	0	0	0	1	0	1	0	0	0	0	0	0	0	0	0	0	0	0	0	0	0	0	0	0	0	0	0	0	1	0	1	0	0	0
ENSSSAG00000000100	map3k9	mitogen-activated protein kinase kinase kinase 9	66	41	59	59	34	10	13	15	17	8	34	46	40	47	48	27	15	15	14	15	8	10	12	10	19	46	34	44	37	33	11	16	14	19	12	44	43	36	37	45	18	15	12	18	20	11	12
ENSSSAG00000000101			0	0	0	0	0	0	0	0	0	0	0	0	0	0	0	0	0	0	0	0	0	0	0	0	0	0	0	0	0	0	0	0	0	0	0	0	0	0	0	0	0	0	0	0	0	0	0
ENSSSAG00000000102	trmt2b	tRNA methyltransferase 2 homolog B	113	104	119	149	91	51	52	74	63	41	45	101	104	112	97	124	78	91	48	55	72	104	97	91	99	79	86	89	94	88	58	63	69	69	61	59	94	95	88	92	84	75	75	62	72	100	124
ENSSSAG00000000103	drgx	dorsal root ganglia homeobox	0	0	0	0	0	0	0	0	0	0	0	1	0	0	0	0	0	0	0	0	0	0	0	0	0	0	0	0	0	0	0	0	0	0	0	0	1	0	0	0	0	0	0	0	0	0	0
ENSSSAG00000000104			1	0	0	0	1	3	4	1	2	1	1	0	1	2	4	4	2	4	2	2	3	3	2	5	4	1	0	0	0	1	3	5	1	2	1	1	0	1	2	4	3	2	3	3	3	4	4
ENSSSAG00000000105	nat9	N-acetyltransferase 9 (putative)	1266	1040	1078	1378	918	562	794	1032	903	558	629	683	844	745	826	975	869	774	656	548	608	578	949	693	931	880	862	809	867	887	640	956	960	986	831	822	639	768	585	782	661	840	641	846	717	848	691
ENSSSAG00000000106	chst15	carbohydrate sulfotransferase 15	9	5	6	7	5	10	4	5	5	2	1	14	7	12	5	15	5	10	4	2	0	3	1	1	0	6	4	5	4	5	11	5	5	5	3	1	13	6	9	5	10	5	8	5	3	0	4
ENSSSAG00000000107	scdb	acyl-CoA desaturase-like	1048	909	921	1180	803	2020	1672	2172	1949	1437	558	956	761	925	873	3693	2713	3099	1663	1700	886	1298	1529	1188	1549	729	754	691	742	776	2302	2014	2020	2128	2140	729	894	692	727	826	2503	2623	2568	2144	2225	1235	1552
ENSSSAG00000000108	eme1	essential meiotic structure-specific endonuclease 1	151	141	133	178	111	96	106	152	131	64	51	107	94	96	74	255	167	185	109	143	110	152	144	109	146	105	117	100	112	107	109	128	141	143	95	67	100	85	75	70	173	161	153	141	187	153	182
ENSSSAG00000000109	vstm4a	V-set and transmembrane domain-containing protein 4-like	0	0	0	0	0	0	0	0	2	0	0	0	0	0	0	0	1	0	0	0	0	0	0	0	0	0	0	0	0	0	0	0	0	2	0	0	0	0	0	0	0	1	0	0	0	0	0
ENSSSAG00000000110		ubiquitin thioesterase Zranb1-like	101	81	89	124	82	50	58	82	41	36	58	64	55	89	77	85	53	61	43	45	43	35	63	30	43	70	67	67	78	79	57	70	76	45	54	76	60	50	70	73	58	51	51	55	59	60	42
ENSSSAG00000000111	wnt8b	protein Wnt-8b	6	3	4	7	2	15	33	42	37	16	1	0	0	2	1	7	9	1	8	8	0	5	4	1	2	4	2	3	4	2	17	40	39	40	24	1	0	0	2	1	5	9	1	10	10	0	6
ENSSSAG00000000112	gpr26	G protein-coupled receptor 26	0	0	0	0	0	0	0	0	0	0	0	0	0	0	0	0	0	0	0	0	0	0	0	0	0	0	0	0	0	0	0	0	0	0	0	0	0	0	0	0	0	0	0	0	0	0	0
ENSSSAG00000000113	valopa	vertebrate ancient opsin-like	0	0	0	0	0	0	0	1	0	0	0	0	0	0	0	0	0	0	0	0	0	0	0	0	0	0	0	0	0	0	0	0	1	0	0	0	0	0	0	0	0	0	0	0	0	0	0
ENSSSAG00000000114	pax1a	paired box protein Pax-1-like	0	0	0	0	0	0	0	0	0	0	0	0	0	0	0	1	0	0	0	0	0	0	0	0	0	0	0	0	0	0	0	0	0	0	0	0	0	0	0	0	1	0	0	0	0	0	0
ENSSSAG00000000115	hmx2	H6 family homeobox 2	0	0	0	0	0	0	0	0	0	0	0	0	0	0	0	0	0	0	0	0	0	0	0	0	0	0	0	0	0	0	0	0	0	0	0	0	0	0	0	0	0	0	0	0	0	0	0
ENSSSAG00000000116			0	0	0	0	0	0	0	0	1	0	0	0	0	0	0	0	0	0	0	0	2	1	0	0	0	0	0	0	0	0	0	0	0	1	0	0	0	0	0	0	0	0	0	0	0	3	1
ENSSSAG00000000117	nkx6.2	homeobox protein Nkx-6.2-like	0	0	0	0	0	0	0	0	0	0	0	0	0	0	0	0	0	0	0	0	0	0	0	0	0	0	0	0	0	0	0	0	0	0	0	0	0	0	0	0	0	0	0	0	0	0	0
ENSSSAG00000000118			0	0	0	0	0	0	0	0	0	0	0	0	0	0	0	0	0	0	0	0	0	0	0	0	0	0	0	0	0	0	0	0	0	0	0	0	0	0	0	0	0	0	0	0	0	0	0
ENSSSAG00000000119	rhoua	rho-related GTP-binding protein RhoU-like	260	193	232	271	209	123	202	257	219	129	130	154	207	144	197	209	195	156	131	109	65	51	100	70	76	181	160	174	170	202	140	243	239	239	192	170	144	188	113	186	142	189	129	169	143	91	61
ENSSSAG00000000120	HIC2	hypermethylated in cancer 2 protein-like	22	13	21	18	11	20	29	36	22	15	6	12	12	9	7	13	9	13	8	4	15	16	22	9	6	15	11	16	11	11	23	35	33	24	22	8	11	11	7	7	9	9	11	10	5	21	19
ENSSSAG00000000121	hmx3	H6 family homeobox 3	0	0	0	0	0	0	0	0	0	0	0	0	0	0	0	0	0	0	0	0	0	0	0	0	0	0	0	0	0	0	0	0	0	0	0	0	0	0	0	0	0	0	0	0	0	0	0
ENSSSAG00000000122	si:dkey-121b10.7	heparan sulfate glucosamine 3-O-sulfotransferase 6-like	0	0	0	0	0	0	0	0	0	0	0	0	0	0	0	0	0	0	0	0	0	0	0	0	0	0	0	0	0	0	0	0	0	0	0	0	0	0	0	0	0	0	0	0	0	0	0
ENSSSAG00000000123			40	24	25	32	21	20	13	8	12	5	10	38	31	45	22	53	16	46	22	32	6	23	21	14	13	28	20	19	20	20	23	16	7	13	7	13	36	28	35	21	36	15	38	28	42	8	27
ENSSSAG00000000124			0	0	0	0	0	0	0	0	0	0	0	0	0	0	0	0	0	0	0	0	0	0	0	0	0	0	0	0	0	0	0	0	0	0	0	0	0	0	0	0	0	0	0	0	0	0	0
ENSSSAG00000000125			0	0	0	0	0	0	0	0	0	0	0	0	0	0	0	0	0	0	0	0	0	0	0	0	0	0	0	0	0	0	0	0	0	0	0	0	0	0	0	0	0	0	0	0	0	0	0
ENSSSAG00000000126	ikzf5	zinc finger protein Pegasus-like	256	193	198	250	129	97	153	169	141	104	113	111	149	163	163	157	131	128	113	67	105	99	126	118	176	178	160	149	157	125	111	184	157	154	155	148	104	136	128	154	106	127	106	146	88	146	118
ENSSSAG00000000127			6	21	6	7	9	4	3	3	6	0	1	9	3	17	6	9	3	10	2	8	1	7	1	3	0	4	17	5	4	9	5	4	3	7	0	1	8	3	13	6	6	3	8	3	10	1	8
ENSSSAG00000000128	RAB15	protein max-like	1523	1454	1397	1888	1137	1939	1487	1833	1732	1473	859	1281	1238	1368	1127	1701	1201	1513	867	942	1231	1528	1681	1547	2190	1059	1206	1048	1188	1098	2210	1791	1704	1891	2194	1122	1198	1126	1075	1066	1153	1161	1254	1118	1233	1717	1826
ENSSSAG00000000129	rab4a	ras-related protein Rab-4A-like	278	228	250	307	214	303	156	175	192	139	171	387	224	447	218	398	158	322	135	183	118	164	131	116	188	193	189	188	193	207	345	188	163	210	207	223	362	204	351	206	270	153	267	174	240	165	196
ENSSSAG00000000130		lysosome membrane protein 2-like	4	5	5	0	6	5	2	3	3	4	6	5	11	6	3	9	1	6	2	1	2	4	1	2	2	3	4	4	0	6	6	2	3	3	6	8	5	10	5	3	6	1	5	3	1	3	5
ENSSSAG00000000131	RM27	39S ribosomal protein L27, mitochondrial-like	448	380	432	557	355	132	229	299	221	169	270	232	389	244	314	279	345	233	254	153	232	152	310	194	302	312	315	324	350	343	150	276	278	241	252	353	217	354	192	297	189	334	193	327	200	324	182
ENSSSAG00000000132	tex2l	testis-expressed sequence 2 protein-like	0	0	1	0	0	0	0	0	0	0	0	0	0	0	0	0	0	0	0	0	0	0	0	0	0	0	0	1	0	0	0	0	0	0	0	0	0	0	0	0	0	0	0	0	0	0	0
ENSSSAG00000000133	egr2b	early growth response protein 2b	72	64	57	62	46	2	4	8	3	0	8	11	14	15	13	39	18	31	16	16	3	11	7	5	3	50	53	43	39	44	2	5	7	3	0	10	10	13	12	12	26	17	26	21	21	4	13
ENSSSAG00000000134	ube2l3a	ubiquitin-conjugating enzyme E2 L3-like	1815	1523	1537	1876	1295	5657	1877	2562	2284	3822	1751	2988	1758	3640	2109	4911	2715	3893	1707	2253	3388	4562	3771	3997	6031	1262	1263	1153	1180	1251	6447	2261	2382	2494	5693	2288	2795	1599	2860	1995	3328	2625	3227	2201	2949	4724	5453
ENSSSAG00000000135	adoa	2-aminoethanethiol dioxygenase-like	281	227	238	299	177	218	162	182	169	158	185	270	287	321	269	402	261	262	211	158	179	151	182	220	256	195	188	179	188	171	248	195	169	185	235	242	253	261	252	255	272	252	217	272	207	250	180
ENSSSAG00000000136	rnf151	RING finger protein 151-like	0	0	0	0	0	1	0	0	0	0	0	0	0	0	0	0	0	0	0	0	0	0	0	0	0	0	0	0	0	0	1	0	0	0	0	0	0	0	0	0	0	0	0	0	0	0	0
ENSSSAG00000000137	pdzd7a	uncharacterized LOC106611548	0	0	0	0	1	0	0	2	0	0	0	1	1	0	1	0	0	0	0	0	0	1	0	0	0	0	0	0	0	1	0	0	2	0	0	0	1	1	0	1	0	0	0	0	0	0	1
ENSSSAG00000000138	nrbf2b	nuclear receptor-binding factor 2-like	230	151	182	224	131	100	110	151	147	85	98	146	125	169	153	170	88	139	80	110	88	138	126	99	147	160	125	137	141	127	114	132	140	161	127	128	137	114	133	145	115	85	115	103	144	123	165
ENSSSAG00000000139			693	469	559	607	411	443	295	401	351	327	380	535	689	666	686	723	467	662	408	355	443	517	574	482	568	482	389	419	382	397	505	355	373	383	487	497	500	627	523	649	490	452	549	526	465	618	618
ENSSSAG00000000140	sfswap	splicing factor SWAP	737	566	608	774	500	229	307	448	394	145	226	430	329	475	289	460	245	428	173	295	246	355	384	215	299	512	469	456	487	483	261	370	417	430	216	295	402	299	373	273	312	237	355	223	386	343	424
ENSSSAG00000000141	hif1an	hypoxia-inducible factor 1-alpha inhibitor-like	193	163	157	192	126	230	108	194	151	131	78	121	125	133	104	180	127	190	96	98	101	178	178	136	151	134	135	118	121	122	262	130	180	165	195	102	113	114	104	98	122	123	157	124	128	141	213
ENSSSAG00000000142	nx22a	Homeobox protein Nkx-2.2a	0	0	0	0	0	0	0	0	0	0	0	0	0	0	0	0	0	0	0	0	0	0	0	0	0	0	0	0	0	0	0	0	0	0	0	0	0	0	0	0	0	0	0	0	0	0	0
ENSSSAG00000000143			69	66	54	71	54	174	129	173	140	119	32	81	81	92	61	371	195	278	135	138	51	73	78	72	87	48	55	41	45	52	198	155	161	153	177	42	76	74	72	58	251	189	230	174	181	71	87
ENSSSAG00000000144	noxo1b	NADPH oxidase organizer 1-like	17	11	12	15	19	6	10	9	13	3	11	6	19	11	8	8	10	7	2	10	6	3	8	2	10	12	9	9	9	18	7	12	8	14	4	14	6	17	9	8	5	10	6	3	13	8	4
ENSSSAG00000000145	klhl8	kelch-like protein 8	35	25	46	40	25	25	14	18	28	8	22	47	33	40	21	46	22	31	28	29	13	15	29	19	15	24	21	35	25	24	28	17	17	31	12	29	44	30	31	20	31	21	26	36	38	18	18
ENSSSAG00000000146		deleted in malignant brain tumors 1 protein-like	2	9	2	4	4	6	2	3	4	6	3	3	3	4	1	6	1	6	1	3	6	15	14	4	21	1	7	2	3	4	7	2	3	4	9	4	3	3	3	1	4	1	5	1	4	8	18
ENSSSAG00000000147	ccsapb	centriole, cilia and spindle-associated protein-like	68	55	71	94	58	246	115	171	117	218	59	86	108	130	113	460	321	429	225	192	91	124	92	132	142	47	46	53	59	56	280	139	159	128	325	77	80	98	102	107	312	310	356	290	251	127	148
ENSSSAG00000000148	meis1b	homeobox protein Meis1	190	145	144	165	114	180	199	238	208	130	84	120	126	154	123	252	118	165	102	100	142	233	197	162	207	132	120	108	104	110	205	240	221	227	194	110	112	115	121	116	171	114	137	131	131	198	279
ENSSSAG00000000149	cq039	CQ039 protein	314	260	291	351	209	283	302	348	303	196	139	180	185	225	187	327	225	251	155	165	153	186	201	157	265	218	216	218	221	202	323	364	324	331	292	182	168	168	177	177	222	218	208	200	216	213	222
ENSSSAG00000000150			2	2	2	3	0	0	0	0	1	2	3	3	5	2	4	1	1	0	0	2	1	0	1	3	0	1	2	2	2	0	0	0	0	1	3	4	3	5	2	4	1	1	0	0	3	1	0
ENSSSAG00000000151	nkx2.4a	thyroid transcription factor 1-like	0	0	0	0	0	0	0	0	0	0	0	0	0	0	0	0	0	0	0	0	0	0	0	0	0	0	0	0	0	0	0	0	0	0	0	0	0	0	0	0	0	0	0	0	0	0	0
ENSSSAG00000000152	lzts2a	leucine zipper putative tumor suppressor 2 homolog	235	190	209	203	139	232	283	304	248	191	149	242	257	191	269	288	286	302	206	174	73	67	116	92	97	163	158	157	128	134	264	341	283	271	284	195	226	234	150	255	195	277	250	266	228	102	80
ENSSSAG00000000153	chac2	ChaC, cation transport regulator homolog 2 (E. coli)	0	0	0	0	0	0	0	1	0	0	0	0	0	0	0	0	0	0	0	0	0	0	0	0	0	0	0	0	0	0	0	0	1	0	0	0	0	0	0	0	0	0	0	0	0	0	0
ENSSSAG00000000154	foxi1	forkhead box protein I2-A-like	0	0	0	0	0	0	0	0	0	0	0	0	0	2	0	0	0	0	0	0	0	0	0	0	0	0	0	0	0	0	0	0	0	0	0	0	0	0	2	0	0	0	0	0	0	0	0
ENSSSAG00000000155	GPX2	glutathione peroxidase 2	0	0	0	0	0	1	2	0	1	0	0	1	0	0	0	0	1	0	0	0	0	0	0	1	1	0	0	0	0	0	1	2	0	1	0	0	1	0	0	0	0	1	0	0	0	0	0
ENSSSAG00000000156	acta1b	actin, alpha skeletal muscle 2-like	0	0	1	0	0	0	0	0	0	0	0	0	0	0	1	0	0	0	0	0	0	0	0	0	0	0	0	1	0	0	0	0	0	0	0	0	0	0	0	1	0	0	0	0	0	0	0
ENSSSAG00000000157	mpx	eosinophil peroxidase-like	0	0	0	0	0	0	0	0	0	0	1	0	0	2	0	0	0	0	0	0	0	0	0	0	0	0	0	0	0	0	0	0	0	0	0	1	0	0	2	0	0	0	0	0	0	0	0
ENSSSAG00000000158			0	0	0	0	0	0	0	0	0	0	0	0	0	0	0	0	0	0	0	0	0	0	0	0	0	0	0	0	0	0	0	0	0	0	0	0	0	0	0	0	0	0	0	0	0	0	0
ENSSSAG00000000159	chac2	ChaC, cation transport regulator homolog 2 (E. coli)	0	0	0	0	0	0	1	0	0	0	0	0	0	0	0	0	0	0	0	0	0	0	0	0	0	0	0	0	0	0	0	1	0	0	0	0	0	0	0	0	0	0	0	0	0	0	0
ENSSSAG00000000160	rab37	RAB37, member RAS oncogene family	2	2	3	0	0	0	2	1	1	0	1	2	3	1	1	4	1	3	3	1	2	0	1	0	3	1	2	2	0	0	0	2	1	1	0	1	2	3	1	1	3	1	2	4	1	3	0
ENSSSAG00000000161	atpaf2	ATP synthase mitochondrial F1 complex assembly factor 2-like	637	526	589	690	460	451	313	424	369	416	483	481	634	620	639	825	740	556	549	289	451	411	498	528	770	443	436	442	434	444	514	377	394	403	620	631	450	577	487	605	559	716	461	708	378	629	491
ENSSSAG00000000162			3	1	0	2	1	0	0	0	0	3	1	5	1	2	0	0	0	1	0	0	0	0	0	0	0	2	1	0	1	1	0	0	0	0	4	1	5	1	2	0	0	0	1	0	0	0	0
ENSSSAG00000000163	SLC1A3	excitatory amino acid transporter 1-like	2	1	2	5	4	1	1	0	1	1	0	0	3	1	0	0	1	3	0	0	1	1	3	2	2	1	1	2	3	4	1	1	0	1	1	0	0	3	1	0	0	1	2	0	0	1	1
ENSSSAG00000000164	chac2	ChaC, cation transport regulator homolog 2 (E. coli)	0	0	0	0	0	0	0	0	1	0	0	0	0	0	0	0	0	0	0	0	0	0	0	2	0	0	0	0	0	0	0	0	0	1	0	0	0	0	0	0	0	0	0	0	0	0	0
ENSSSAG00000000165	EBF3	transcription factor COE3	1565	1351	1445	1684	915	722	483	686	574	381	790	1426	1161	1944	1012	1112	529	948	462	667	388	641	581	420	627	1088	1120	1084	1059	884	823	582	638	627	567	1032	1334	1056	1527	958	754	512	786	596	873	541	766
ENSSSAG00000000166		ubiquitin-conjugating enzyme E2 D4-like	547	514	495	658	349	431	322	385	318	290	396	508	531	598	499	564	387	494	338	307	407	466	569	554	764	380	426	371	414	337	491	388	358	347	432	517	475	483	470	472	382	374	409	436	402	568	557
ENSSSAG00000000167			0	0	0	0	0	0	0	0	0	0	0	0	0	0	0	0	1	0	0	0	0	0	2	0	0	0	0	0	0	0	0	0	0	0	0	0	0	0	0	0	0	1	0	0	0	0	0
ENSSSAG00000000168	abcb10	ATP-binding cassette, sub-family B (MDR/TAP), member 10	0	0	0	0	0	0	0	0	0	0	0	0	0	0	0	0	0	0	0	0	0	0	0	0	0	0	0	0	0	0	0	0	0	0	0	0	0	0	0	0	0	0	0	0	0	0	0
ENSSSAG00000000169			0	0	0	0	0	1	0	0	0	0	0	0	0	0	0	0	0	0	0	0	0	0	0	0	0	0	0	0	0	0	1	0	0	0	0	0	0	0	0	0	0	0	0	0	0	0	0
ENSSSAG00000000170	phf3	PHD finger protein 3-like	404	345	408	467	313	249	208	309	236	139	191	372	297	472	325	545	296	478	201	334	204	280	209	170	208	281	286	306	294	302	284	251	287	258	207	250	348	270	371	308	369	286	396	259	437	284	335
ENSSSAG00000000171		dedicator of cytokinesis protein 1-like	173	109	137	188	109	96	84	128	92	74	77	118	124	183	121	183	132	186	98	111	60	100	88	70	91	120	90	103	118	105	109	101	119	100	110	101	110	113	144	114	124	128	154	126	145	84	120
ENSSSAG00000000172	tom1l2	TOM1-like protein 2	682	502	551	710	454	1069	629	862	690	633	270	577	402	686	385	1046	541	871	406	517	299	471	477	334	417	474	416	413	447	438	1218	758	802	753	943	353	540	366	539	364	709	523	722	523	677	417	563
ENSSSAG00000000173			0	2	0	0	0	0	0	1	0	0	0	0	0	1	0	0	1	0	0	1	0	1	0	0	0	0	2	0	0	0	0	0	1	0	0	0	0	0	1	0	0	1	0	0	1	0	1
ENSSSAG00000000174	ckmt2	creatine kinase, mitochondrial 2 (sarcomeric)	16	8	10	5	9	2	11	4	7	2	4	7	6	4	4	4	4	4	1	8	2	4	5	4	4	11	7	8	3	9	2	13	4	8	3	5	7	5	3	4	3	4	3	1	10	3	5
ENSSSAG00000000175	si:ch211-223a10.1	palmitoyltransferase akr1-like	417	332	364	457	293	238	202	283	225	183	255	283	390	409	387	526	415	390	305	231	315	340	455	376	517	290	275	273	287	283	271	243	263	246	273	333	265	355	321	366	356	401	323	393	302	439	406
ENSSSAG00000000176	mmp17	matrix metallopeptidase 17	0	0	0	0	0	0	0	1	0	0	1	0	1	2	0	1	0	0	0	0	0	0	0	0	1	0	0	0	0	0	0	0	1	0	0	1	0	1	2	0	1	0	0	0	0	0	0
ENSSSAG00000000177	slc9a3r1	SLC9A3 regulator 1	72	72	91	101	64	61	57	81	71	74	44	55	61	55	62	106	108	76	79	55	16	26	33	30	41	50	60	68	64	62	70	69	75	78	110	57	51	55	43	59	72	104	63	102	72	22	31
ENSSSAG00000000178			0	0	0	0	0	0	0	0	0	0	0	0	0	0	0	0	0	0	0	0	0	0	0	0	0	0	0	0	0	0	0	0	0	0	0	0	0	0	0	0	0	0	0	0	0	0	0
ENSSSAG00000000179	B3GALT9	UDP-GlcNAc:betaGal beta-1,3-N-acetylglucosaminyltransferase 10 (putative)	0	0	0	0	0	0	0	0	0	0	0	0	0	0	0	0	0	0	0	0	0	0	0	0	0	0	0	0	0	0	0	0	0	0	0	0	0	0	0	0	0	0	0	0	0	0	0
ENSSSAG00000000180	ssa-mir-122-2	ssa-mir-122-2	0	0	0	0	0	0	0	0	0	0	0	0	0	0	0	0	0	0	0	0	0	0	0	0	0	0	0	0	0	0	0	0	0	0	0	0	0	0	0	0	0	0	0	0	0	0	0
ENSSSAG00000000181	sema4ga	semaphorin-4G-like	4	3	6	3	1	1	3	3	2	3	3	5	5	10	4	6	8	3	2	3	4	1	3	2	2	3	2	5	2	1	1	4	3	2	4	4	5	5	8	4	4	8	2	3	4	6	1
ENSSSAG00000000182			0	0	0	0	0	0	0	0	0	0	0	0	0	0	0	0	0	0	0	0	0	0	0	0	0	0	0	0	0	0	0	0	0	0	0	0	0	0	0	0	0	0	0	0	0	0	0
ENSSSAG00000000183			221	207	204	241	128	277	186	166	166	151	124	212	202	278	162	302	130	208	128	124	65	86	58	65	92	154	172	153	152	124	316	224	154	181	225	162	198	184	218	153	205	126	172	165	162	91	103
ENSSSAG00000000184		Rho GTPase activating protein 22	0	0	0	0	0	1	0	0	0	0	0	0	0	0	0	0	0	0	0	0	0	0	0	0	0	0	0	0	0	0	1	0	0	0	0	0	0	0	0	0	0	0	0	0	0	0	0
ENSSSAG00000000185		rho GTPase-activating protein SYDE1-like	51	68	44	47	26	5	12	20	12	5	24	13	52	27	37	10	29	11	25	13	16	9	17	7	20	35	56	33	30	25	6	14	19	13	7	31	12	47	21	35	7	28	9	32	17	22	11
ENSSSAG00000000186	htra1a	pleckstrin homology domain-containing family A member 1-like	972	778	917	1081	766	307	452	563	443	208	335	521	516	560	525	691	430	547	345	400	535	666	705	465	548	676	645	688	680	740	350	544	524	484	310	438	487	469	440	497	468	416	453	445	524	746	796
ENSSSAG00000000187			7	2	5	6	6	1	4	2	1	0	0	1	3	6	5	4	2	4	1	0	3	1	5	2	5	5	2	4	4	6	1	5	2	1	0	0	1	3	5	5	3	2	3	1	0	4	1
ENSSSAG00000000188		signal-induced proliferation-associated 1-like protein 1	191	172	174	203	168	54	69	103	83	34	82	143	121	171	112	182	97	174	85	123	23	59	45	25	50	133	143	131	128	162	62	83	96	91	51	107	134	110	134	106	123	94	144	110	161	32	71
ENSSSAG00000000189	ssa-mir-216b	ssa-mir-216b	0	0	0	0	0	0	0	0	0	0	0	0	0	0	0	0	0	0	0	0	0	0	0	0	0	0	0	0	0	0	0	0	0	0	0	0	0	0	0	0	0	0	0	0	0	0	0
ENSSSAG00000000190	lox	lysyl oxidase	0	0	1	0	1	0	0	0	0	0	1	0	0	0	0	0	0	0	0	0	0	0	0	0	0	0	0	1	0	1	0	0	0	0	0	1	0	0	0	0	0	0	0	0	0	0	0
ENSSSAG00000000191			8	4	8	5	3	13	4	8	3	5	5	10	3	18	10	17	5	19	10	4	5	9	4	5	3	6	3	6	3	3	15	5	7	3	7	7	9	3	14	9	12	5	16	13	5	7	11
ENSSSAG00000000192			83	52	70	93	64	128	68	66	53	54	57	88	74	132	85	168	86	135	50	72	33	55	52	43	72	58	43	53	58	62	146	82	61	58	80	74	82	67	104	80	114	83	112	64	94	46	66
ENSSSAG00000000193	tm186	Salmo salar Transmembrane protein 186 (tm186), mRNA.	140	103	111	145	79	75	60	50	71	40	84	127	114	126	110	88	70	104	57	47	64	103	106	92	110	97	85	83	91	76	85	72	46	78	60	110	119	104	99	104	60	68	86	73	62	89	123
ENSSSAG00000000194	gcdha	glutaryl-CoA dehydrogenase a	5	2	2	5	1	0	3	4	0	0	0	2	2	1	2	1	0	0	0	0	0	1	0	0	0	3	2	2	3	1	0	4	4	0	0	0	2	2	1	2	1	0	0	0	0	0	1
ENSSSAG00000000195	rad54b	RAD54 homolog B	76	51	69	81	71	24	48	70	53	23	29	34	33	54	32	48	39	36	33	26	21	32	55	36	26	53	42	52	51	69	27	58	65	58	34	38	32	30	42	30	33	38	30	43	34	29	38
ENSSSAG00000000196	pycr1b	pyrroline-5-carboxylate reductase 1, mitochondrial-like	413	351	409	427	306	54	155	233	188	48	62	169	121	125	104	192	92	152	67	156	64	178	156	96	91	287	291	307	269	296	62	187	217	205	71	81	158	110	98	98	130	89	126	86	204	89	213
ENSSSAG00000000197			0	0	0	0	0	0	0	0	0	0	0	0	0	0	0	0	0	0	0	0	0	0	0	1	0	0	0	0	0	0	0	0	0	0	0	0	0	0	0	0	0	0	0	0	0	0	0
ENSSSAG00000000198			141	128	131	146	101	140	101	118	104	219	241	170	316	192	334	289	405	187	317	114	421	193	454	494	569	98	106	98	92	98	160	122	110	114	326	315	159	287	151	316	196	392	155	409	149	587	231
ENSSSAG00000000199	HHEX	hematopoietically-expressed homeobox protein hhex-like	411	379	411	442	323	810	575	746	593	523	333	602	406	717	441	839	514	700	415	444	369	513	555	498	667	286	314	308	278	312	923	693	694	648	779	435	563	369	563	417	569	497	580	535	581	515	613
ENSSSAG00000000200			0	0	0	1	0	0	0	0	0	0	0	0	1	0	0	1	0	0	0	0	1	0	1	0	0	0	0	0	1	0	0	0	0	0	0	0	0	1	0	0	1	0	0	0	0	1	0
ENSSSAG00000000201		putative uncharacterized zinc finger protein 814	85	49	75	64	68	44	38	43	36	24	27	57	60	59	50	79	40	77	22	38	34	56	47	25	32	59	41	56	40	66	50	46	40	39	36	35	53	55	46	47	54	39	64	28	50	47	67
ENSSSAG00000000202	snx24	sorting nexin-24-like	144	134	133	157	83	99	52	68	87	110	126	128	164	218	182	256	188	185	128	88	85	77	69	76	99	100	111	100	99	80	113	63	63	95	164	165	120	149	171	172	173	182	153	165	115	119	92
ENSSSAG00000000203	SLC9A3R2	Na(+)/H(+) exchange regulatory cofactor NHE-RF2-like	0	0	0	0	0	0	0	0	0	0	0	0	0	0	0	0	0	0	0	0	0	0	0	0	0	0	0	0	0	0	0	0	0	0	0	0	0	0	0	0	0	0	0	0	0	0	0
ENSSSAG00000000204	slc44a2	choline transporter-like protein 2	177	105	138	170	104	196	115	142	112	151	155	186	235	292	243	425	328	353	227	178	102	96	113	92	152	123	87	104	107	100	223	139	132	122	225	203	174	214	229	230	288	317	293	293	233	142	115
ENSSSAG00000000205		caskin-2-like	3	6	4	11	4	4	3	2	3	3	3	7	7	10	2	6	3	5	0	9	11	17	8	12	16	2	5	3	7	4	5	4	2	3	4	4	7	6	8	2	4	3	4	0	12	15	20
ENSSSAG00000000206			0	0	1	0	0	0	0	0	0	0	0	0	0	0	0	0	0	0	0	0	0	0	0	0	0	0	0	1	0	0	0	0	0	0	0	0	0	0	0	0	0	0	0	0	0	0	0
ENSSSAG00000000207			2	1	2	1	0	0	0	1	1	1	5	3	4	3	3	8	1	0	3	1	1	0	1	1	1	1	1	2	1	0	0	0	1	1	1	7	3	4	2	3	5	1	0	4	1	1	0
ENSSSAG00000000208		putative protein PHLOEM PROTEIN 2-LIKE A3	6	6	11	8	8	248	178	185	167	226	5	4	5	7	5	4	4	12	5	0	22	36	38	45	54	4	5	8	5	8	283	214	172	182	337	7	4	5	5	5	3	4	10	6	0	31	43
ENSSSAG00000000209			0	0	0	0	0	0	0	0	0	0	0	0	0	0	0	0	0	0	0	0	0	0	0	0	0	0	0	0	0	0	0	0	0	0	0	0	0	0	0	0	0	0	0	0	0	0	0
ENSSSAG00000000210		dynamin-2-like	305	223	312	318	225	322	190	271	197	201	179	240	222	327	228	455	262	368	229	194	172	198	212	198	272	212	185	234	200	217	367	229	252	215	299	234	225	202	257	216	308	253	305	295	254	240	237
ENSSSAG00000000211	bnip3	BCL2/adenovirus E1B 19 kDa protein-interacting protein 3-like	33	29	50	45	22	9	28	20	21	41	41	23	37	38	31	59	42	33	37	20	12	6	11	8	17	23	24	38	28	21	10	34	19	23	61	54	22	34	30	29	40	41	27	48	26	17	7
ENSSSAG00000000212			4	10	15	11	14	26	16	12	7	3	3	20	9	20	7	18	5	26	9	12	8	7	13	6	6	3	8	11	7	14	30	19	11	8	4	4	19	8	16	7	12	5	22	12	16	11	8
ENSSSAG00000000213	si:ch73-173h19.3	EGF-containing fibulin-like extracellular matrix protein 1	2	2	1	1	4	1	3	5	1	2	3	2	1	1	0	5	7	3	0	0	1	4	3	2	3	1	2	1	1	4	1	4	5	1	3	4	2	1	1	0	3	7	2	0	0	1	5
ENSSSAG00000000214		uncharacterized LOC106590493	22	14	13	17	10	25	12	16	11	20	12	16	27	19	28	32	25	25	18	17	20	17	21	31	23	15	12	10	11	10	28	14	15	12	30	16	15	25	15	26	22	24	21	23	22	28	20
ENSSSAG00000000215	fermt2	fermitin family homolog 2	8311	6986	7651	8840	5704	3994	3662	4830	4055	3193	5274	6636	7497	7940	6870	6362	4685	5270	3566	3780	4247	4906	5711	4684	6173	5779	5792	5740	5561	5509	4552	4410	4491	4428	4756	6892	6208	6819	6238	6500	4311	4530	4368	4597	4948	5922	5864
ENSSSAG00000000216			0	0	0	0	0	1	0	0	0	0	0	0	0	0	0	0	0	0	0	1	0	0	0	0	0	0	0	0	0	0	1	0	0	0	0	0	0	0	0	0	0	0	0	0	1	0	0
ENSSSAG00000000217			39	38	32	41	15	57	31	27	36	28	34	31	50	62	44	90	49	57	40	34	21	31	41	39	57	27	32	24	26	14	65	37	25	39	42	44	29	45	49	42	61	47	47	52	45	29	37
ENSSSAG00000000218			0	0	0	0	0	0	0	2	0	0	0	0	0	0	0	0	0	0	0	0	0	0	0	0	0	0	0	0	0	0	0	0	2	0	0	0	0	0	0	0	0	0	0	0	0	0	0
ENSSSAG00000000219		GTPase IMAP family member 7-like	1	1	1	0	0	219	78	109	118	136	0	0	0	1	0	1	0	0	0	0	7	11	9	13	24	1	1	1	0	0	250	94	101	129	203	0	0	0	1	0	1	0	0	0	0	10	13
ENSSSAG00000000220		tubulin beta chain-like	0	0	0	0	0	0	0	0	0	0	0	0	0	0	0	0	0	0	0	0	0	0	0	0	0	0	0	0	0	0	0	0	0	0	0	0	0	0	0	0	0	0	0	0	0	0	0
ENSSSAG00000000221	AQPA	aquaporin FA-CHIP-like	0	0	0	0	0	0	0	0	0	0	0	0	0	0	0	0	0	0	0	0	0	0	0	0	0	0	0	0	0	0	0	0	0	0	0	0	0	0	0	0	0	0	0	0	0	0	0
ENSSSAG00000000222	gem	GTP binding protein overexpressed in skeletal muscle	0	0	0	0	0	0	0	1	0	0	0	0	0	0	0	0	0	0	0	0	0	0	0	2	1	0	0	0	0	0	0	0	1	0	0	0	0	0	0	0	0	0	0	0	0	0	0
ENSSSAG00000000223	vasna	vasorin-like	2	0	5	1	2	6	0	2	0	4	3	4	4	9	3	31	9	15	8	8	1	2	0	0	0	1	0	4	1	2	7	0	2	0	6	4	4	4	7	3	21	9	12	10	10	1	2
ENSSSAG00000000224		probable JmjC domain-containing histone demethylation protein 2C	557	377	485	529	341	136	266	425	271	62	111	239	217	239	215	216	130	214	108	199	54	129	121	101	78	387	313	364	333	329	155	320	395	296	92	145	224	197	188	203	146	126	177	139	260	75	154
ENSSSAG00000000225	tmed1b	transmembrane p24 trafficking protein 1b	531	431	503	593	404	860	330	405	354	644	615	793	953	1166	830	1444	1018	1064	700	574	722	834	1010	820	1268	369	357	377	373	390	980	397	377	387	959	804	742	867	916	785	979	984	882	902	751	1007	997
ENSSSAG00000000226			4	2	0	6	3	14	6	3	6	4	6	5	7	4	5	18	6	12	6	5	2	9	8	6	7	3	2	0	4	3	16	7	3	7	6	8	5	6	3	5	12	6	10	8	7	3	11
ENSSSAG00000000227		CD97 antigen-like	276	200	233	316	165	414	358	375	307	413	166	198	296	272	227	218	158	158	138	103	410	426	498	496	605	192	166	175	199	159	472	431	349	335	615	217	185	269	214	215	148	153	131	178	135	572	509
ENSSSAG00000000228			18	23	23	21	16	28	16	16	18	19	21	32	29	52	26	34	22	31	19	16	22	15	12	19	22	13	19	17	13	15	32	19	15	20	28	27	30	26	41	25	23	21	26	24	21	31	18
ENSSSAG00000000229			125	87	113	121	111	65	72	110	86	55	81	72	100	78	83	88	82	66	78	45	66	62	96	81	134	87	72	85	76	107	74	87	102	94	82	106	67	91	61	79	60	79	55	101	59	92	74
ENSSSAG00000000230			0	0	0	0	0	1	0	1	0	0	0	0	0	0	0	0	0	0	0	0	0	0	0	0	0	0	0	0	0	0	1	0	1	0	0	0	0	0	0	0	0	0	0	0	0	0	0
ENSSSAG00000000231	cramp1	cramped chromatin regulator homolog 1	548	397	450	529	361	303	507	560	469	268	226	261	338	328	354	492	367	419	277	244	254	325	405	323	425	381	329	338	333	349	345	611	521	512	399	295	244	307	258	335	333	355	347	357	319	354	388
ENSSSAG00000000232			103	57	88	123	62	115	26	36	29	78	103	142	125	203	134	170	112	142	66	72	44	36	49	48	74	72	47	66	77	60	131	31	33	32	116	135	133	114	159	127	115	108	118	85	94	61	43
ENSSSAG00000000233			0	0	0	0	0	0	0	0	0	0	0	0	0	0	0	0	0	0	0	0	0	0	0	1	0	0	0	0	0	0	0	0	0	0	0	0	0	0	0	0	0	0	0	0	0	0	0
ENSSSAG00000000234			0	0	0	0	0	0	0	0	0	0	0	0	0	0	0	0	0	0	0	0	0	0	0	0	0	0	0	0	0	0	0	0	0	0	0	0	0	0	0	0	0	0	0	0	0	0	0
ENSSSAG00000000235			0	0	0	0	0	0	0	0	0	0	0	0	0	0	0	0	0	0	0	0	0	0	0	0	0	0	0	0	0	0	0	0	0	0	0	0	0	0	0	0	0	0	0	0	0	0	0
ENSSSAG00000000236	hcn1	hyperpolarization activated cyclic nucleotide-gated potassium channel 1	0	0	1	2	1	3	0	0	0	0	0	0	0	0	2	2	1	2	1	0	2	3	1	1	0	0	0	1	1	1	3	0	0	0	0	0	0	0	0	2	1	1	2	1	0	3	4
ENSSSAG00000000237			1	0	0	0	0	0	0	0	0	0	0	0	0	0	0	0	0	0	0	0	0	0	0	0	0	1	0	0	0	0	0	0	0	0	0	0	0	0	0	0	0	0	0	0	0	0	0
ENSSSAG00000000238	pcnx4	pecanex-like protein 4	390	327	386	466	294	86	235	353	274	81	116	124	168	142	135	186	170	121	134	96	77	114	193	109	126	271	271	290	293	284	98	283	328	299	121	152	116	153	112	128	126	164	100	173	126	107	136
ENSSSAG00000000239			25	26	26	29	24	59	29	22	29	23	17	36	23	42	27	116	46	82	33	37	17	18	23	21	19	17	22	20	18	23	67	35	20	32	34	22	34	21	33	26	79	44	68	43	48	24	22
ENSSSAG00000000240	galt2	Polypeptide N-acetylgalactosaminyltransferase 2	518	508	571	629	409	307	264	378	330	214	236	403	366	470	352	562	350	484	239	314	317	451	458	317	361	360	421	428	396	395	350	318	351	360	319	308	377	333	369	333	381	338	401	308	411	442	539
ENSSSAG00000000241	ccdc151	coiled-coil domain-containing protein 151-like	3	3	1	4	2	3	3	1	1	0	0	2	1	1	0	5	4	5	0	0	1	0	0	3	1	2	2	1	3	2	3	4	1	1	0	0	2	1	1	0	3	4	4	0	0	1	0
ENSSSAG00000000242	ZNF521	zinc finger protein 521-like	108	107	103	141	80	71	77	135	122	34	27	92	68	90	85	145	82	138	77	95	22	39	34	35	28	75	89	77	89	77	81	93	126	133	51	35	86	62	71	80	98	79	114	99	124	31	47
ENSSSAG00000000243		CREB3 regulatory factor-like	278	211	254	262	185	260	230	304	201	178	129	212	192	266	160	243	137	155	115	118	51	74	86	69	79	193	175	191	165	179	296	277	283	219	265	169	198	175	209	151	165	132	128	148	154	71	88
ENSSSAG00000000244		uncharacterized LOC106592322	0	0	0	0	0	0	0	0	0	0	0	0	0	0	0	0	0	0	0	0	0	0	0	0	0	0	0	0	0	0	0	0	0	0	0	0	0	0	0	0	0	0	0	0	0	0	0
ENSSSAG00000000245			10	9	15	17	11	1	12	8	25	0	0	0	1	0	1	1	0	1	0	3	0	2	2	0	0	7	7	11	11	11	1	14	7	27	0	0	0	1	0	1	1	0	1	0	4	0	2
ENSSSAG00000000246			0	0	0	0	0	0	0	0	0	1	0	0	0	0	1	1	0	0	0	0	0	0	0	0	0	0	0	0	0	0	0	0	0	0	1	0	0	0	0	1	1	0	0	0	0	0	0
ENSSSAG00000000247		cytochrome P450 3A27-like	0	0	0	0	0	2	1	1	0	0	1	1	0	1	1	1	1	0	0	0	0	0	0	0	0	0	0	0	0	0	2	1	1	0	0	1	1	0	1	1	1	1	0	0	0	0	0
ENSSSAG00000000248			46	40	45	54	30	65	24	36	32	22	30	57	38	85	38	81	35	74	14	37	13	35	21	20	23	32	33	34	34	29	74	29	33	35	33	39	53	35	67	36	55	34	61	18	48	18	42
ENSSSAG00000000249	wdr83	WD repeat domain-containing protein 83-like	285	256	259	282	210	105	118	190	148	100	178	161	234	180	250	187	204	152	134	107	119	92	147	112	170	198	212	194	177	203	120	142	177	162	149	233	151	213	141	237	127	197	126	173	140	166	110
ENSSSAG00000000250	RIMS1	regulating synaptic membrane exocytosis protein 1-like	323	241	330	312	216	111	75	134	91	64	170	359	278	401	270	308	132	234	103	175	43	88	74	48	74	225	200	248	196	209	126	90	125	99	95	222	336	253	315	255	209	128	194	133	229	60	105
ENSSSAG00000000251		uncharacterized LOC106592331	0	1	0	0	0	0	0	0	0	0	0	0	0	0	0	0	0	0	0	0	0	0	0	0	0	0	1	0	0	0	0	0	0	0	0	0	0	0	0	0	0	0	0	0	0	0	0
ENSSSAG00000000252	PLCE1	1-phosphatidylinositol 4,5-bisphosphate phosphodiesterase epsilon-1-like	73	70	93	78	67	25	24	33	23	15	30	51	55	62	41	48	29	56	29	51	18	21	28	14	34	51	58	70	49	65	28	29	31	25	22	39	48	50	49	39	33	28	46	37	67	25	25
ENSSSAG00000000253			0	0	0	0	0	0	0	0	0	0	0	0	1	0	0	1	0	1	0	0	0	0	0	0	0	0	0	0	0	0	0	0	0	0	0	0	0	1	0	0	1	0	1	0	0	0	0
ENSSSAG00000000254	cacng3a	voltage-dependent calcium channel gamma-3 subunit-like	2	0	0	1	0	0	0	1	0	2	0	0	0	0	2	1	0	0	0	1	0	0	0	0	1	1	0	0	1	0	0	0	1	0	3	0	0	0	0	2	1	0	0	0	1	0	0
ENSSSAG00000000255	bnip3	BCL2/adenovirus E1B 19 kDa protein-interacting protein 3-like	166	173	182	180	144	125	91	109	89	110	122	166	147	206	147	292	233	295	135	153	60	68	77	71	123	115	143	137	113	139	142	110	101	97	164	159	155	134	162	139	198	225	244	174	200	84	81
ENSSSAG00000000256	srfa	serum response factor-like	278	233	280	308	191	214	190	249	228	79	105	281	183	326	157	349	163	324	110	267	96	266	225	113	130	193	193	210	194	184	244	229	232	249	118	137	263	166	256	149	236	158	269	142	349	134	318
ENSSSAG00000000257			0	0	0	0	0	0	0	0	0	0	0	0	0	0	0	0	0	0	0	0	0	0	0	0	0	0	0	0	0	0	0	0	0	0	0	0	0	0	0	0	0	0	0	0	0	0	0
ENSSSAG00000000258	INPP5A	type I inositol 1,4,5-trisphosphate 5-phosphatase-like	881	784	790	978	637	659	382	405	414	456	657	910	1007	1301	811	877	610	767	434	391	247	263	304	270	412	613	650	593	615	615	751	460	377	452	679	859	851	916	1022	767	594	590	636	559	512	344	314
ENSSSAG00000000259			0	0	0	0	0	0	0	1	0	0	0	0	0	0	0	0	1	0	0	1	0	1	0	0	0	0	0	0	0	0	0	0	1	0	0	0	0	0	0	0	0	1	0	0	1	0	1
ENSSSAG00000000260	natd1	N-acetyltransferase domain containing 1	198	190	208	248	169	120	131	170	135	181	215	142	286	210	281	272	276	214	247	134	191	116	207	224	248	138	158	156	156	163	137	158	158	147	270	281	133	260	165	266	184	267	177	318	175	266	139
ENSSSAG00000000261	rab40b	ras-related protein Rab-40B-like	311	223	282	333	219	91	102	115	107	47	111	245	236	263	194	338	183	286	142	207	22	38	30	34	49	216	185	212	209	212	104	123	107	117	70	145	229	215	207	184	229	177	237	183	271	31	45
ENSSSAG00000000262	pcyox1	germ cell-less protein-like 1	1547	1353	1372	1614	1134	877	651	822	712	578	887	1372	1324	1685	1300	1645	905	1239	667	829	947	1260	1234	963	1153	1076	1122	1029	1015	1095	999	784	764	777	861	1159	1283	1204	1324	1230	1115	875	1027	860	1085	1321	1506
ENSSSAG00000000263	FOXL3	forkhead box protein L1-like	0	0	0	0	0	0	0	0	0	1	0	0	0	0	0	0	0	0	1	0	0	0	0	1	0	0	0	0	0	0	0	0	0	0	1	0	0	0	0	0	0	0	0	1	0	0	0
ENSSSAG00000000264		guanine nucleotide-binding protein G(I)/G(S)/G(O) subunit gamma-5-like	2314	1971	2073	2546	1658	1004	1128	1332	1292	905	1379	1382	2055	1628	1781	2142	1717	1529	1489	1118	1282	1008	1493	1158	1597	1609	1634	1555	1602	1601	1144	1359	1239	1411	1348	1802	1293	1869	1279	1685	1451	1660	1267	1920	1463	1788	1205
ENSSSAG00000000265	hexb	beta-hexosaminidase subunit beta-like	1195	1026	1268	1436	906	1289	1126	1301	1076	831	586	1134	838	1499	792	1493	925	1417	719	814	752	1080	1045	775	1049	831	851	951	903	875	1469	1356	1210	1175	1238	766	1061	762	1178	749	1012	894	1174	927	1065	1049	1291
ENSSSAG00000000266	PSPN	artemin-like	0	0	1	0	3	0	0	1	0	0	1	0	1	1	0	2	1	0	0	0	0	0	0	0	0	0	0	1	0	3	0	0	1	0	0	1	0	1	1	0	1	1	0	0	0	0	0
ENSSSAG00000000267	prkcba	protein kinase C beta type	28	30	34	45	24	35	27	45	35	17	26	40	37	25	38	82	34	44	32	41	36	28	45	27	35	19	25	26	28	23	40	33	42	38	25	34	37	34	20	36	56	33	36	41	54	50	33
ENSSSAG00000000268			0	0	0	0	0	1	0	0	0	0	0	1	0	0	0	0	0	0	0	0	0	0	0	0	0	0	0	0	0	0	1	0	0	0	0	0	1	0	0	0	0	0	0	0	0	0	0
ENSSSAG00000000269	ascc1	activating signal cointegrator 1 complex subunit 1-like	71	60	62	76	42	58	31	62	43	43	37	74	79	71	60	60	53	69	48	39	39	37	53	47	49	49	50	47	48	41	66	37	58	47	64	48	69	72	56	57	41	51	57	62	51	54	44
ENSSSAG00000000270	tmem11	transmembrane protein 11, mitochondrial	386	323	274	312	206	55	149	207	227	54	78	120	91	89	114	136	121	127	101	132	99	130	191	107	112	268	268	206	196	199	63	179	192	248	80	102	112	83	70	108	92	117	105	130	173	138	155
ENSSSAG00000000271		NACHT, LRR and PYD domains-containing protein 3-like	54	40	43	69	38	24	19	39	24	19	33	47	55	53	38	69	40	41	32	26	19	13	14	11	27	38	33	32	43	37	27	23	36	26	28	43	44	50	42	36	47	39	34	41	34	26	16
ENSSSAG00000000272	cs056	UPF0139 membrane protein C19orf56 homolog	1434	1193	1213	1590	1027	757	821	1007	813	715	837	932	1001	990	1062	1150	1153	1191	792	760	685	629	1032	803	1190	997	989	910	1000	992	863	989	936	888	1065	1094	872	910	778	1005	779	1115	987	1021	995	955	752
ENSSSAG00000000273	COX11	cytochrome c oxidase assembly protein COX11, mitochondrial	530	438	439	555	371	130	237	339	277	182	226	223	306	231	361	269	276	186	226	131	232	192	376	279	349	369	363	329	349	358	148	285	315	302	271	295	209	278	181	342	182	267	154	291	171	324	229
ENSSSAG00000000274	rgl3a	ral guanine nucleotide dissociation stimulator-like 1	0	0	0	0	0	0	0	0	0	0	0	0	0	0	0	0	0	0	0	0	0	0	0	1	0	0	0	0	0	0	0	0	0	0	0	0	0	0	0	0	0	0	0	0	0	0	0
ENSSSAG00000000275			3	0	3	0	4	1	1	2	1	3	7	2	4	3	2	8	6	6	3	1	4	4	0	2	2	2	0	2	0	4	1	1	2	1	4	9	2	4	2	2	5	6	5	4	1	6	5
ENSSSAG00000000276		serine/threonine-protein phosphatase 2A 56 kDa regulatory subunit gamma isoform-like	501	402	473	551	373	272	289	356	326	189	233	385	413	357	336	546	369	460	282	293	287	306	343	248	315	348	333	355	347	360	310	348	331	356	282	304	360	376	280	318	370	357	381	364	384	400	366
ENSSSAG00000000277	DRS7B	dehydrogenase/reductase 7B	470	411	444	572	343	141	289	374	319	185	213	190	303	209	300	276	428	240	297	188	238	188	411	264	342	327	341	333	360	331	161	348	348	348	276	278	178	276	164	284	187	414	199	383	246	332	225
ENSSSAG00000000278	meis1a	homeobox protein Meis1-like	18	20	20	19	8	10	21	19	10	9	7	10	15	13	10	20	16	32	6	10	2	10	3	5	1	13	17	15	12	8	11	25	18	11	13	9	9	14	10	9	14	15	27	8	13	3	12
ENSSSAG00000000279	znf652	zinc finger protein 652-like	130	120	128	133	85	79	54	103	94	33	50	113	69	137	79	172	79	150	58	95	51	113	76	47	60	90	99	96	84	82	90	65	96	103	49	65	106	63	108	75	117	76	124	75	124	71	135
ENSSSAG00000000280			0	0	1	2	0	0	1	0	0	0	1	0	2	2	0	0	0	1	1	0	36	41	45	59	73	0	0	1	1	0	0	1	0	0	0	1	0	2	2	0	0	0	1	1	0	50	49
ENSSSAG00000000281		pancreatic secretory granule membrane major glycoprotein GP2-like	0	0	1	0	0	0	0	0	0	0	0	0	0	0	0	0	0	0	0	0	0	0	0	0	0	0	0	1	0	0	0	0	0	0	0	0	0	0	0	0	0	0	0	0	0	0	0
ENSSSAG00000000282	ccdc130	coiled-coil domain-containing protein 130 homolog	131	117	122	133	87	119	80	103	87	91	94	154	129	196	88	141	83	122	61	79	84	78	100	74	122	91	97	92	84	84	136	96	96	95	136	123	144	117	154	83	96	80	101	79	103	117	93
ENSSSAG00000000283		zinc finger protein 239-like	60	48	47	48	25	37	30	28	28	28	40	30	46	47	52	47	28	50	32	22	20	25	19	23	41	42	40	35	30	24	42	36	26	31	42	52	28	42	37	49	32	27	41	41	29	28	30
ENSSSAG00000000284	thoc1	THO complex subunit 1-like	1466	1395	1444	1746	1136	1082	997	1346	1063	1185	1130	980	1405	1389	1357	1485	1447	1236	1007	742	1330	1009	1544	1471	2075	1019	1157	1083	1098	1097	1233	1201	1252	1161	1765	1477	917	1278	1091	1284	1006	1399	1024	1298	971	1855	1206
ENSSSAG00000000285	anapc16	anaphase-promoting complex subunit 16	444	393	415	457	356	160	315	371	325	157	238	225	345	259	306	290	240	238	201	198	244	184	278	242	241	309	326	311	287	344	182	379	345	355	234	311	210	314	203	290	197	232	197	259	259	340	220
ENSSSAG00000000286			0	0	0	0	0	1	0	0	0	1	0	0	0	0	0	0	0	0	0	0	0	0	0	0	0	0	0	0	0	0	1	0	0	0	1	0	0	0	0	0	0	0	0	0	0	0	0
ENSSSAG00000000287	phb	prohibitin	3029	2682	2860	3440	2304	1623	1883	2508	2203	1502	1476	1649	1855	2003	1839	2412	2039	1892	1612	1318	1832	1707	2358	2028	2617	2106	2224	2146	2164	2225	1850	2268	2332	2406	2237	1929	1543	1687	1574	1740	1634	1972	1568	2078	1725	2555	2040
ENSSSAG00000000288	nfil3-5	filaggrin-2-like	128	93	127	120	92	49	54	53	33	15	43	144	65	189	76	120	42	113	33	112	16	63	33	11	31	89	77	95	75	89	56	65	49	36	22	56	135	59	148	72	81	41	94	43	147	22	75
ENSSSAG00000000289	stxbp4	syntaxin-binding protein 4-like	9	3	7	6	5	6	2	2	1	3	3	5	3	3	4	6	3	2	1	4	0	1	0	0	5	6	2	5	4	5	7	2	2	1	4	4	5	3	2	4	4	3	2	1	5	0	1
ENSSSAG00000000290	mad1l1	mitotic arrest deficient 1 like 1	72	62	66	79	75	70	59	89	72	52	55	50	76	64	61	119	83	96	70	71	63	66	79	50	61	50	51	50	50	72	80	71	83	79	77	72	47	69	50	58	81	80	80	90	93	88	79
ENSSSAG00000000291			1	1	0	2	0	0	4	0	1	1	0	0	2	1	1	1	0	1	0	1	0	0	0	0	0	1	1	0	1	0	0	5	0	1	1	0	0	2	1	1	1	0	1	0	1	0	0
ENSSSAG00000000292	ss18	SS18 subunit of BAF chromatin remodeling complex	998	918	1008	1281	829	927	710	929	884	718	707	816	906	1097	831	1715	1154	1315	858	652	699	759	868	770	1138	694	761	756	806	801	1056	855	864	965	1069	924	763	824	862	786	1162	1116	1090	1106	853	975	907
ENSSSAG00000000293	fam136a	family with sequence similarity 136 member A	26	23	22	35	27	15	17	21	13	10	36	22	29	34	28	25	38	28	25	15	21	20	30	24	29	18	19	17	22	26	17	20	20	14	15	47	21	26	27	26	17	37	23	32	20	29	24
ENSSSAG00000000294	arhgap19	rho GTPase-activating protein 19-like	334	244	270	346	229	412	247	357	278	310	181	236	290	314	263	1059	846	892	576	467	378	479	560	549	677	232	202	203	218	221	470	297	332	304	462	237	221	264	247	249	718	818	739	743	611	527	573
ENSSSAG00000000295	klf1	Krueppel-like factor 1	0	0	0	0	0	0	0	0	0	0	0	0	0	0	0	0	0	0	0	0	0	0	0	0	0	0	0	0	0	0	0	0	0	0	0	0	0	0	0	0	0	0	0	0	0	0	0
ENSSSAG00000000296			11	12	15	20	11	312	123	161	167	187	1	6	2	9	7	5	4	8	3	4	7	11	7	11	22	8	10	11	13	11	356	148	150	182	279	1	6	2	7	7	3	4	7	4	5	10	13
ENSSSAG00000000297			0	0	0	0	0	0	0	0	0	0	0	0	0	0	0	0	0	0	0	0	0	0	0	0	0	0	0	0	0	0	0	0	0	0	0	0	0	0	0	0	0	0	0	0	0	0	0
ENSSSAG00000000298	pgbd5	piggyBac transposable element-derived protein 5-like	23	21	25	22	21	14	15	16	12	13	18	25	26	28	28	52	25	40	20	24	13	13	20	11	20	16	17	19	14	20	16	18	15	13	19	24	23	24	22	26	35	24	33	26	31	18	16
ENSSSAG00000000299	lmbrd1	LMBR1 domain containing 1	419	423	421	499	332	259	196	225	208	232	325	374	528	534	498	436	324	280	221	160	194	213	267	277	371	291	351	316	314	321	295	236	209	227	346	425	350	480	420	471	295	313	232	285	209	271	255
ENSSSAG00000000300		uncharacterized LOC106589591	0	0	0	1	0	1	0	0	0	2	0	0	0	0	0	1	0	0	0	0	0	0	0	1	0	0	0	0	1	0	1	0	0	0	3	0	0	0	0	0	1	0	0	0	0	0	0
ENSSSAG00000000301		putative RNA exonuclease NEF-sp	50	54	52	59	43	33	54	68	64	23	38	35	34	51	49	45	37	28	32	20	42	30	48	42	46	35	45	39	37	42	38	65	63	70	34	50	33	31	40	46	30	36	23	41	26	59	36
ENSSSAG00000000302			1	0	2	1	3	0	0	1	1	1	1	0	1	1	1	1	1	1	0	2	0	1	0	0	0	1	0	2	1	3	0	0	1	1	1	1	0	1	1	1	1	1	1	0	3	0	1
ENSSSAG00000000303	lrrc20	leucine-rich repeat-containing protein 20-like	19	28	31	35	18	10	30	35	23	22	16	13	19	14	25	30	47	24	34	18	15	5	18	17	29	13	23	23	22	17	11	36	33	25	33	21	12	17	11	24	20	45	20	44	24	21	6
ENSSSAG00000000304			0	0	0	0	0	1	0	0	1	1	0	0	0	0	0	2	0	0	0	0	1	0	0	1	0	0	0	0	0	0	1	0	0	1	1	0	0	0	0	0	1	0	0	0	0	1	0
ENSSSAG00000000305		stromal membrane-associated protein 1	1535	1288	1413	1590	1067	963	868	1100	1024	645	758	1038	971	1399	927	1322	805	1039	608	581	615	750	775	757	996	1067	1068	1060	1000	1031	1097	1045	1023	1118	961	990	971	883	1099	877	896	778	861	784	761	858	896
ENSSSAG00000000306			0	0	0	0	0	0	0	0	0	0	0	0	0	0	0	0	0	0	0	0	0	0	0	0	0	0	0	0	0	0	0	0	0	0	0	0	0	0	0	0	0	0	0	0	0	0	0
ENSSSAG00000000307		uncharacterized LOC106600992	863	713	775	883	649	849	816	1117	936	544	160	223	201	256	191	346	227	328	178	212	572	775	970	675	805	600	591	581	555	627	968	983	1039	1022	810	209	209	183	201	181	234	219	272	229	278	798	926
ENSSSAG00000000308			126	103	119	134	88	269	230	281	217	189	112	93	94	180	120	207	149	177	121	72	697	739	899	802	1161	88	85	89	84	85	307	277	261	237	282	146	87	85	141	114	140	144	147	156	94	972	883
ENSSSAG00000000309			0	0	0	0	0	0	1	0	0	0	0	0	0	0	0	0	0	0	0	0	0	0	0	0	0	0	0	0	0	0	0	1	0	0	0	0	0	0	0	0	0	0	0	0	0	0	0
ENSSSAG00000000310	ELOF1	transcription elongation factor 1 homolog	851	726	720	829	621	484	496	603	517	495	597	536	852	694	772	748	827	596	595	348	627	514	825	773	1033	592	602	540	521	600	552	597	561	565	737	780	501	775	545	730	507	800	494	767	456	874	614
ENSSSAG00000000311	UBL5	ubiquitin-like protein 5	684	685	682	986	572	361	439	581	427	558	653	443	665	481	780	611	945	584	588	326	719	443	949	856	1289	476	568	512	620	552	411	529	540	466	831	853	414	605	378	738	414	914	484	758	427	1003	530
ENSSSAG00000000312		inorganic pyrophosphatase-like	0	0	0	0	0	0	0	1	0	0	0	0	0	0	0	0	0	0	0	0	0	0	0	0	0	0	0	0	0	0	0	0	1	0	0	0	0	0	0	0	0	0	0	0	0	0	0
ENSSSAG00000000313	vat1	synaptic vesicle membrane protein VAT-1 homolog	7	5	10	13	5	5	2	4	6	4	6	12	17	11	17	21	8	7	10	8	9	20	22	13	22	5	4	8	8	5	6	2	4	7	6	8	11	15	9	16	14	8	6	13	10	13	24
ENSSSAG00000000314	ssa-mir-137-2	ssa-mir-137-2	0	0	0	0	0	0	0	0	0	0	0	0	0	0	0	0	0	0	0	0	0	0	0	0	0	0	0	0	0	0	0	0	0	0	0	0	0	0	0	0	0	0	0	0	0	0	0
ENSSSAG00000000315		extracellular serine/threonine protein kinase FAM20C-like	66	42	65	69	51	34	27	31	21	25	78	76	108	85	72	79	68	78	38	33	28	24	45	28	48	46	35	49	43	49	39	33	29	23	37	102	71	98	67	68	54	66	65	49	43	39	29
ENSSSAG00000000316	ppap2d	lipid phosphate phosphohydrolase 3-like	0	0	0	0	0	1	0	1	0	3	0	0	0	0	0	0	0	0	1	0	0	0	0	0	0	0	0	0	0	0	1	0	1	0	4	0	0	0	0	0	0	0	0	1	0	0	0
ENSSSAG00000000317	pyroxd2	pyridine nucleotide-disulphide oxidoreductase domain 2	99	90	72	87	65	27	35	72	65	38	35	49	65	50	57	73	86	53	60	56	16	16	29	14	19	69	75	54	55	63	31	42	67	71	57	46	46	59	39	54	49	83	44	77	73	22	19
ENSSSAG00000000318	ulk1b	unc-51 like autophagy activating kinase 1	263	189	220	235	152	94	131	158	121	50	56	137	112	128	124	309	167	247	120	166	56	107	109	41	78	183	157	165	148	147	107	158	147	132	74	73	128	102	101	117	209	161	205	155	217	78	128
ENSSSAG00000000319	plppr2b	mucin-2-like	0	0	0	0	0	0	0	0	0	0	0	0	0	0	0	0	0	0	0	0	1	1	0	0	0	0	0	0	0	0	0	0	0	0	0	0	0	0	0	0	0	0	0	0	0	1	1
ENSSSAG00000000320	si:ch211-219a4.3	poly	5106	3984	4801	5678	3538	10149	5899	8123	6678	5687	573	992	914	1380	887	1423	748	1237	557	647	3081	4659	3848	3507	4854	3551	3303	3602	3572	3417	11566	7105	7553	7292	8471	749	928	831	1084	839	964	723	1025	718	847	4296	5569
ENSSSAG00000000321	rnd2	rho-related GTP-binding protein RhoN-like	1	1	0	1	0	0	0	0	3	0	0	0	0	0	1	0	0	0	0	0	1	0	0	0	0	1	1	0	1	0	0	0	0	3	0	0	0	0	0	1	0	0	0	0	0	1	0
ENSSSAG00000000322	cenpk	centromere protein K-like	92	83	85	113	63	89	75	103	104	66	55	53	79	76	69	152	132	117	109	65	69	64	84	75	134	64	69	64	71	61	101	90	96	114	98	72	50	72	60	65	103	128	97	141	85	96	76
ENSSSAG00000000323		peptidyl-prolyl cis-trans isomerase NIMA-interacting 1-like	1414	1143	1325	1419	1021	682	1162	1502	1204	466	455	665	642	722	636	1068	696	828	625	696	663	759	1036	719	798	983	948	994	893	986	777	1400	1397	1315	694	595	622	584	567	602	724	673	686	806	911	925	907
ENSSSAG00000000324	hlfb	HLF transcription factor, PAR bZIP family member	158	107	134	158	114	167	75	81	53	108	129	254	200	305	198	273	143	244	107	127	50	82	52	69	70	110	89	101	99	110	190	90	75	58	161	169	238	182	240	187	185	138	202	138	166	70	98
ENSSSAG00000000325	lsm8	U6 snRNA-associated Sm-like protein LSm8	0	0	0	0	0	0	0	0	0	0	0	0	0	0	0	0	0	0	0	0	0	0	0	0	0	0	0	0	0	0	0	0	0	0	0	0	0	0	0	0	0	0	0	0	0	0	0
ENSSSAG00000000326		GTP-binding protein SAR1b-like	258	220	227	270	181	310	157	202	172	350	361	327	507	433	476	385	350	299	274	147	267	221	338	414	484	179	182	170	170	175	353	189	188	188	521	472	306	461	340	450	261	338	248	353	192	372	264
ENSSSAG00000000327			0	0	0	0	0	0	0	0	0	0	0	0	0	0	0	0	0	0	0	0	0	0	0	0	0	0	0	0	0	0	0	0	0	0	0	0	0	0	0	0	0	0	0	0	0	0	0
ENSSSAG00000000328	slc20a1b	sodium-dependent phosphate transporter 1-B-like	2885	2242	2608	2999	2108	739	1212	1490	1365	688	1228	1461	1938	1780	1695	1428	1094	1129	889	838	1028	1193	1682	1095	1406	2006	1859	1957	1886	2036	842	1460	1386	1491	1025	1605	1367	1763	1399	1604	968	1058	936	1146	1097	1434	1426
ENSSSAG00000000329			0	1	1	0	1	0	0	2	0	0	0	1	3	2	1	0	6	1	0	1	0	2	1	2	3	0	1	1	0	1	0	0	2	0	0	0	1	3	2	1	0	6	1	0	1	0	2
ENSSSAG00000000330			2	0	0	0	1	1	0	0	0	0	0	0	0	0	0	0	0	0	0	0	0	0	0	0	0	1	0	0	0	1	1	0	0	0	0	0	0	0	0	0	0	0	0	0	0	0	0
ENSSSAG00000000331	zgc:153733	sesquipedalian-1-like	2	1	1	0	0	0	0	2	1	1	0	0	1	1	0	0	2	2	1	0	16	21	28	16	43	1	1	1	0	0	0	0	2	1	1	0	0	1	1	0	0	2	2	1	0	22	25
ENSSSAG00000000332			0	0	0	0	0	5	5	11	9	5	0	0	0	0	0	0	0	0	0	0	0	0	0	0	0	0	0	0	0	0	6	6	10	10	7	0	0	0	0	0	0	0	0	0	0	0	0
ENSSSAG00000000333		Fc receptor-like protein 5	0	0	0	0	0	0	0	0	0	0	0	0	0	0	0	0	0	0	0	0	0	0	0	0	0	0	0	0	0	0	0	0	0	0	0	0	0	0	0	0	0	0	0	0	0	0	0
ENSSSAG00000000334			4	3	3	3	2	1	7	4	1	3	0	6	3	7	4	7	0	6	3	2	0	1	5	1	1	3	2	2	2	2	1	8	4	1	4	0	6	3	5	4	5	0	5	4	3	0	1
ENSSSAG00000000335	si:ch73-281f12.4	ras-associating and dilute domain-containing protein-like	1136	856	1135	1099	808	333	694	905	809	164	314	576	623	542	581	492	298	423	286	397	217	300	391	209	193	790	710	851	691	780	379	836	842	883	244	410	539	567	426	550	333	288	351	369	520	303	359
ENSSSAG00000000336		paralemmin-3-like	0	0	0	0	0	1	0	1	2	0	0	0	0	0	0	0	0	0	1	2	4	5	2	5	4	0	0	0	0	0	1	0	1	2	0	0	0	0	0	0	0	0	0	1	3	6	6
ENSSSAG00000000337			4	5	2	1	0	0	3	6	4	0	0	0	0	0	3	0	2	0	2	2	0	2	4	3	1	3	4	2	1	0	0	4	6	4	0	0	0	0	0	3	0	2	0	3	3	0	2
ENSSSAG00000000338	bnc2	basonuclin 2	5	13	7	5	4	5	3	5	11	3	2	2	4	5	1	5	0	4	2	5	4	7	5	3	1	3	11	5	3	4	6	4	5	12	4	3	2	4	4	1	3	0	3	3	7	6	8
ENSSSAG00000000339	spred2	sprouty related EVH1 domain containing 2	732	597	591	643	399	705	211	324	306	291	374	991	622	1035	592	1538	686	1342	469	811	315	631	414	325	417	509	495	443	404	385	803	254	301	334	433	489	927	566	813	560	1042	663	1112	605	1062	439	754
ENSSSAG00000000340			0	0	0	0	0	0	0	0	0	0	0	0	0	0	0	0	0	0	0	0	0	0	0	0	0	0	0	0	0	0	0	0	0	0	0	0	0	0	0	0	0	0	0	0	0	0	0
ENSSSAG00000000341			1	0	0	1	0	0	0	0	0	1	1	0	0	0	0	0	0	0	0	0	0	0	0	0	0	1	0	0	1	0	0	0	0	0	1	1	0	0	0	0	0	0	0	0	0	0	0
ENSSSAG00000000342			32	36	49	42	28	39	40	48	44	21	27	39	44	58	38	42	31	55	33	36	31	35	31	33	40	22	30	37	26	27	44	48	45	48	31	35	36	40	46	36	28	30	46	43	47	43	42
ENSSSAG00000000343			7	2	3	7	6	8	1	4	6	6	5	6	8	19	6	11	5	11	6	6	0	6	5	7	9	5	2	2	4	6	9	1	4	7	9	7	6	7	15	6	7	5	9	8	8	0	7
ENSSSAG00000000344	lbx1	ladybird homeobox 1	0	0	0	0	0	0	0	0	0	0	0	0	0	0	0	0	0	0	0	0	0	0	0	0	0	0	0	0	0	0	0	0	0	0	0	0	0	0	0	0	0	0	0	0	0	0	0
ENSSSAG00000000345	mchr1b	melanin-concentrating hormone receptor 1-like	0	0	0	0	0	0	0	0	0	0	0	0	0	0	0	0	0	0	0	0	0	0	0	0	0	0	0	0	0	0	0	0	0	0	0	0	0	0	0	0	0	0	0	0	0	0	0
ENSSSAG00000000346	cd2b2	CD2 antigen cytoplasmic tail-binding protein 2	498	394	454	561	350	983	330	438	363	535	461	879	554	1142	566	1418	750	1177	425	643	520	769	719	559	975	346	327	341	353	338	1120	397	407	396	797	602	822	504	897	536	961	725	975	548	842	725	919
ENSSSAG00000000347		uncharacterized LOC106589652	0	0	0	0	0	0	0	1	0	0	0	0	0	0	0	0	0	0	0	0	0	0	0	0	0	0	0	0	0	0	0	0	1	0	0	0	0	0	0	0	0	0	0	0	0	0	0
ENSSSAG00000000348			0	0	1	2	0	2	3	1	3	0	1	4	0	3	2	2	1	3	1	1	0	3	0	1	1	0	0	1	1	0	2	4	1	3	0	1	4	0	2	2	1	1	2	1	1	0	4
ENSSSAG00000000349	ripk3	trichohyalin-like	475	410	449	493	325	602	421	558	507	358	232	500	418	506	346	342	185	259	162	207	399	680	638	461	588	330	340	337	310	314	686	507	519	554	533	303	468	380	398	327	232	179	215	209	271	556	813
ENSSSAG00000000350	U7	U7 small nuclear RNA	0	0	0	0	0	0	0	0	0	0	0	0	0	0	1	0	0	0	0	0	0	0	0	0	0	0	0	0	0	0	0	0	0	0	0	0	0	0	0	1	0	0	0	0	0	0	0
ENSSSAG00000000351	rbbp6	retinoblastoma binding protein 6	382	339	356	470	227	183	214	204	232	213	279	268	377	328	360	288	253	240	207	128	205	152	229	263	348	266	281	267	296	219	209	258	190	253	317	365	251	343	258	341	195	245	199	267	168	286	182
ENSSSAG00000000352	if4a3	Eukaryotic initiation factor 4A-III	2084	1908	1977	2361	1678	1656	1430	1911	1569	1323	1254	1550	1600	1999	1599	2534	1941	1983	1144	1250	1597	1680	2080	1758	2530	1449	1582	1483	1485	1621	1887	1722	1777	1713	1971	1639	1450	1455	1571	1513	1717	1877	1644	1475	1636	2227	2008
ENSSSAG00000000353	gas7a	growth arrest-specific protein 7-like	9	8	11	12	11	2	7	1	9	2	5	9	14	9	12	1	1	7	2	4	16	17	21	13	13	6	7	8	8	11	2	8	1	10	3	7	8	13	7	11	1	1	6	3	5	22	20
ENSSSAG00000000354		RNA binding protein fox-1 homolog 1-like	8	6	9	13	4	3	2	3	5	2	6	10	10	13	8	19	8	17	5	3	3	3	3	2	2	6	5	7	8	4	3	2	3	5	3	8	9	9	10	8	13	8	14	6	4	4	4
ENSSSAG00000000355		meteorin-like protein	8	4	2	5	5	4	6	8	13	4	1	1	0	0	2	1	0	0	2	2	0	1	1	0	2	6	3	2	3	5	5	7	7	14	6	1	1	0	0	2	1	0	0	3	3	0	1
ENSSSAG00000000356	pld6	mitochondrial cardiolipin hydrolase-like	5	1	3	4	3	1	4	1	1	2	7	5	8	2	4	7	9	9	3	5	4	7	4	4	6	3	1	2	3	3	1	5	1	1	3	9	5	7	2	4	5	9	7	4	7	6	8
ENSSSAG00000000357	dhrs7	dehydrogenase/reductase (SDR family) member 7	0	0	0	0	0	0	0	0	0	0	0	0	0	0	0	0	0	0	0	0	0	0	0	0	0	0	0	0	0	0	0	0	0	0	0	0	0	0	0	0	0	0	0	0	0	0	0
ENSSSAG00000000358	LEG	beta-galactoside-binding lectin-like	1109	939	974	1193	757	261	545	685	661	369	433	419	591	323	634	779	893	576	636	504	1944	1498	3175	2375	2842	771	779	731	750	731	297	656	637	722	550	566	392	538	254	600	528	863	477	820	660	2711	1791
ENSSSAG00000000359			896	710	833	940	600	1605	849	1058	912	1287	870	992	1023	1418	1010	747	599	658	386	324	1093	1180	1575	1480	2087	623	589	625	591	580	1829	1023	984	996	1917	1137	928	930	1114	956	506	579	545	498	424	1524	1410
ENSSSAG00000000360	EMP1	epithelial membrane protein 2-like	17957	14899	15596	19142	13083	13209	6263	7786	6972	10681	17069	21796	22261	24454	24155	27643	18024	19434	12755	10533	3128	3346	3908	3652	5413	12487	12353	11700	12041	12636	15053	7543	7240	7613	15909	22304	20389	20247	19213	22855	18732	17428	16107	16443	13787	4362	3999
ENSSSAG00000000361			3	1	2	1	2	0	0	0	3	1	0	0	1	2	0	0	1	3	2	2	0	1	1	3	0	2	1	2	1	2	0	0	0	3	1	0	0	1	2	0	0	1	2	3	3	0	1
ENSSSAG00000000362		ERI1 exoribonuclease 2-like	44	45	46	58	39	63	52	48	45	41	27	45	35	63	27	109	63	99	57	67	50	60	54	52	65	31	37	35	36	38	72	63	45	49	61	35	42	32	49	26	74	61	82	73	88	70	72
ENSSSAG00000000363	grb2	growth factor receptor-bound protein 2	362	298	340	421	250	727	260	312	291	308	261	584	385	875	376	816	369	650	203	306	257	490	372	326	455	252	247	255	265	241	828	313	290	318	459	341	546	350	687	356	553	357	539	262	401	358	586
ENSSSAG00000000364	PSA7	proteasome subunit alpha type-7	1338	1314	1416	1667	1076	726	844	1176	1021	791	951	766	1277	943	1247	1425	1565	1256	1178	779	1156	880	1462	1211	1748	930	1089	1062	1049	1039	827	1017	1094	1115	1178	1243	717	1161	741	1180	966	1513	1041	1519	1020	1612	1052
ENSSSAG00000000365	si:ch211-247j9.1	rho GTPase-activating protein 24-like	15	10	10	23	5	3	1	5	5	2	10	10	16	23	8	3	5	9	2	5	2	5	9	5	6	10	8	8	14	5	3	1	5	5	3	13	9	15	18	8	2	5	7	3	7	3	6
ENSSSAG00000000366		claudin-9-like	0	0	0	0	0	0	2	0	0	0	0	0	0	0	0	0	0	1	0	0	0	0	0	0	0	0	0	0	0	0	0	2	0	0	0	0	0	0	0	0	0	0	1	0	0	0	0
ENSSSAG00000000367			42	20	34	17	24	40	43	32	44	56	24	29	43	60	45	74	57	46	37	18	25	36	39	48	56	29	17	26	11	23	46	52	30	48	83	31	27	39	47	43	50	55	38	48	24	35	43
ENSSSAG00000000368	cog2	conserved oligomeric Golgi complex subunit 2-like	465	351	457	489	353	189	234	276	210	156	223	253	272	305	257	282	196	196	165	136	158	164	214	180	254	323	291	343	308	341	215	282	257	229	232	291	237	247	240	243	191	190	162	213	178	220	196
ENSSSAG00000000369	cbx8a	chromobox homolog 8a (Pc class homolog, Drosophila)	4	9	7	5	3	5	3	2	4	0	6	4	2	2	4	8	5	6	1	3	4	0	6	2	8	3	7	5	3	3	6	4	2	4	0	8	4	2	2	4	5	5	5	1	4	6	0
ENSSSAG00000000370	U1	U1 spliceosomal RNA	0	0	0	0	0	0	0	0	0	0	0	0	0	0	0	0	0	0	0	0	0	0	0	0	0	0	0	0	0	0	0	0	0	0	0	0	0	0	0	0	0	0	0	0	0	0	0
ENSSSAG00000000371		proline-rich protein 14-like	346	284	336	451	266	336	205	310	265	241	225	328	325	400	293	631	377	512	294	262	227	278	243	222	332	241	235	252	284	257	383	247	288	289	359	294	307	296	314	277	428	365	424	379	343	317	332
ENSSSAG00000000372	5S_rRNA	5S ribosomal RNA	0	0	0	0	0	0	0	0	0	0	0	0	0	0	0	0	0	0	0	0	0	0	0	0	0	0	0	0	0	0	0	0	0	0	0	0	0	0	0	0	0	0	0	0	0	0	0
ENSSSAG00000000373	kcnj12b	ATP-sensitive inward rectifier potassium channel 12-like	2	3	1	6	3	3	2	1	1	1	1	5	5	1	2	2	2	2	0	3	0	3	2	0	2	1	2	1	4	3	3	2	1	1	1	1	5	5	1	2	1	2	2	0	4	0	4
ENSSSAG00000000374			85	59	69	85	58	127	86	103	86	87	42	54	45	115	49	138	66	96	31	48	19	45	33	30	47	59	49	52	53	56	145	104	96	94	130	55	51	41	90	46	94	64	80	40	63	26	54
ENSSSAG00000000375			0	0	0	0	0	0	0	0	0	1	0	1	0	0	1	0	0	0	0	0	1	0	0	0	0	0	0	0	0	0	0	0	0	0	1	0	1	0	0	1	0	0	0	0	0	1	0
ENSSSAG00000000376	zn330	Zinc finger protein 330	308	237	260	343	209	153	237	277	253	168	161	120	222	144	214	211	235	197	166	143	316	247	427	336	428	214	197	195	216	202	174	285	258	276	250	210	112	202	113	202	143	227	163	214	187	441	295
ENSSSAG00000000377	zbtb20	zinc finger and BTB domain-containing protein 20-like	120	84	91	120	79	81	48	65	47	51	52	97	121	103	128	152	115	162	90	98	73	85	64	69	58	83	70	68	75	76	92	58	60	51	76	68	91	110	81	121	103	111	134	116	128	102	102
ENSSSAG00000000378		ras-related protein Rab-3D-like	15	15	12	15	16	5	3	13	13	2	3	3	8	3	4	6	1	6	7	7	2	10	9	8	8	10	12	9	9	15	6	4	12	14	3	4	3	7	2	4	4	1	5	9	9	3	12
ENSSSAG00000000379	metrnlb	meteorin-like protein	9	8	14	12	7	6	13	11	13	12	4	7	10	8	6	7	13	13	7	6	2	9	10	11	9	6	7	11	8	7	7	16	10	14	18	5	7	9	6	6	5	13	11	9	8	3	11
ENSSSAG00000000380	ankfn1	ankyrin repeat and fibronectin type III domain containing 1	300	223	279	295	203	81	96	118	82	79	157	200	216	269	198	274	191	198	144	105	65	73	89	74	80	209	185	209	186	196	92	116	110	90	118	205	187	196	211	187	186	185	164	186	137	91	87
ENSSSAG00000000381	SCO1	protein SCO1 homolog, mitochondrial-like	136	124	150	184	94	98	72	89	48	86	114	138	135	214	173	168	116	142	81	61	84	86	97	131	162	95	103	113	116	91	112	87	83	52	128	149	129	123	168	164	114	112	118	104	80	117	103
ENSSSAG00000000382	mau2	MAU2 chromatid cohesion factor homolog	665	510	584	648	465	416	496	601	526	236	229	337	315	311	269	377	236	288	191	236	402	538	632	403	492	462	423	438	408	449	474	597	559	574	352	299	315	287	244	255	255	228	239	246	309	561	643
ENSSSAG00000000383		brain-specific angiogenesis inhibitor 3-like	38	37	37	44	28	6	6	6	1	4	31	29	32	41	37	5	2	6	1	4	6	7	5	6	9	26	31	28	28	27	7	7	6	1	6	41	27	29	32	35	3	2	5	1	5	8	8
ENSSSAG00000000384	zgc:123105	putative monooxygenase p33MONOX	10	18	12	16	7	2	10	9	7	7	2	10	16	14	4	7	2	4	3	2	4	0	3	2	0	7	15	9	10	7	2	12	8	8	10	3	9	15	11	4	5	2	3	4	3	6	0
ENSSSAG00000000385		actin-related protein 2-A	4292	3618	4055	4785	3068	1959	1775	2405	1925	1653	2689	3216	3426	4112	3602	3570	2967	2978	2018	1821	1770	1928	2887	2001	2804	2985	3000	3042	3010	2963	2233	2138	2236	2102	2462	3514	3008	3116	3231	3408	2419	2869	2468	2602	2384	2468	2305
ENSSSAG00000000386			0	0	0	0	0	0	0	0	0	0	0	0	0	0	0	0	0	0	0	0	0	0	0	0	0	0	0	0	0	0	0	0	0	0	0	0	0	0	0	0	0	0	0	0	0	0	0
ENSSSAG00000000387	ppm1aa	protein phosphatase 1A	346	263	262	349	211	401	202	246	204	180	162	415	336	508	286	597	268	534	218	261	182	319	216	226	262	241	218	197	220	204	457	243	229	223	268	212	388	306	399	271	405	259	443	281	342	254	381
ENSSSAG00000000388		solute carrier family 2, facilitated glucose transporter member 9-like	0	0	1	0	0	0	0	0	1	0	0	1	0	0	0	1	0	0	1	0	0	0	0	0	0	0	0	1	0	0	0	0	0	1	0	0	1	0	0	0	1	0	0	1	0	0	0
ENSSSAG00000000389	mrpl57	mitochondrial ribosomal protein L57	85	87	83	101	72	28	86	84	64	30	36	33	41	36	40	54	64	75	53	42	58	63	79	69	97	59	72	62	64	70	32	104	78	70	45	47	31	37	28	38	37	62	62	68	55	81	75
ENSSSAG00000000390			1	0	0	0	1	0	0	0	1	0	0	0	1	0	0	0	0	0	0	0	0	0	0	0	0	1	0	0	0	1	0	0	0	1	0	0	0	1	0	0	0	0	0	0	0	0	0
ENSSSAG00000000391	arhgap31	rho GTPase-activating protein 31-like	2263	1917	2157	2557	1568	2156	1397	1572	1437	1441	1707	2658	2510	3642	2462	3429	2005	2927	1529	1500	742	1044	940	981	1264	1574	1589	1618	1608	1514	2457	1683	1462	1569	2146	2231	2486	2283	2861	2329	2324	1939	2426	1971	1963	1035	1248
ENSSSAG00000000392		putative RNA exonuclease NEF-sp	101	71	84	104	71	103	64	95	80	84	57	143	110	135	122	158	91	136	63	82	81	125	105	99	124	70	59	63	65	69	117	77	88	87	125	74	134	100	106	115	107	88	113	81	107	113	149
ENSSSAG00000000393	tmem220	transmembrane protein 220	1	1	4	1	0	0	0	1	2	1	0	0	0	0	2	0	5	0	0	0	0	0	1	0	0	1	1	3	1	0	0	0	1	2	1	0	0	0	0	2	0	5	0	0	0	0	0
ENSSSAG00000000394			3	1	2	5	2	1	1	1	0	2	0	0	1	2	3	0	0	4	0	0	3	6	3	0	5	2	1	2	3	2	1	1	1	0	3	0	0	1	2	3	0	0	3	0	0	4	7
ENSSSAG00000000395	TSN1	tetraspanin-1-like	0	0	0	0	0	1	2	0	2	0	0	0	0	0	0	0	0	0	0	0	1	0	0	0	0	0	0	0	0	0	1	2	0	2	0	0	0	0	0	0	0	0	0	0	0	1	0
ENSSSAG00000000396	nxph3	neurexophilin-1-like	27	21	21	23	14	4	4	11	5	7	11	21	24	26	17	30	15	11	8	6	2	6	3	4	1	19	17	16	14	14	5	5	10	5	10	14	20	22	20	16	20	15	9	10	8	3	7
ENSSSAG00000000397			0	0	0	0	0	0	0	0	0	0	0	0	0	0	0	0	0	0	0	0	0	0	0	0	0	0	0	0	0	0	0	0	0	0	0	0	0	0	0	0	0	0	0	0	0	0	0
ENSSSAG00000000398	si:dkey-27j5.5	GTP-binding protein Rhes-like	0	0	0	0	0	0	0	0	0	0	0	0	0	0	0	0	0	0	0	0	0	0	0	0	0	0	0	0	0	0	0	0	0	0	0	0	0	0	0	0	0	0	0	0	0	0	0
ENSSSAG00000000399	KCTD1	BTB/POZ domain-containing protein KCTD1	239	251	265	294	177	222	218	338	268	153	115	178	135	200	140	238	154	194	118	120	149	224	251	141	232	166	208	199	185	171	253	263	314	293	228	150	167	123	157	132	161	149	161	152	157	208	268
ENSSSAG00000000400			0	0	0	0	0	0	0	0	0	0	0	0	0	0	0	0	0	0	0	0	0	0	0	0	0	0	0	0	0	0	0	0	0	0	0	0	0	0	0	0	0	0	0	0	0	0	0
ENSSSAG00000000401			0	0	0	0	0	0	0	0	0	0	0	0	0	0	0	0	0	0	0	0	0	0	0	0	0	0	0	0	0	0	0	0	0	0	0	0	0	0	0	0	0	0	0	0	0	0	0
ENSSSAG00000000402			539	381	498	630	411	1120	363	428	351	763	789	837	1159	1238	1108	1333	987	935	650	437	1489	1658	1948	2029	2602	375	316	374	396	397	1276	437	398	383	1136	1031	783	1054	973	1048	903	954	775	838	572	2076	1982
ENSSSAG00000000403	b4galt4	beta-1,4-galactosyltransferase 4-like	182	158	164	185	141	140	86	85	100	91	139	160	201	229	196	410	318	387	278	152	66	61	94	73	95	127	131	123	116	136	160	104	79	109	136	182	150	183	180	185	278	307	321	358	199	92	73
ENSSSAG00000000404		tetraspanin-16-like	0	0	0	0	0	0	0	0	0	0	0	0	1	0	0	0	0	0	0	0	0	0	0	0	0	0	0	0	0	0	0	0	0	0	0	0	0	1	0	0	0	0	0	0	0	0	0
ENSSSAG00000000405			3	3	2	1	0	2	1	2	0	1	0	0	0	1	2	4	1	3	1	1	0	2	0	2	0	2	2	2	1	0	2	1	2	0	1	0	0	0	1	2	3	1	2	1	1	0	2
ENSSSAG00000000406		centrosome-associated protein CEP250-like	5	2	3	6	0	0	3	4	3	0	0	0	3	2	4	2	2	6	5	0	1	0	0	0	1	3	2	2	4	0	0	4	4	3	0	0	0	3	2	4	1	2	5	6	0	1	0
ENSSSAG00000000407			8	5	11	12	6	42	10	6	8	23	28	29	35	59	34	38	27	23	24	17	51	44	54	55	60	6	4	8	8	6	48	12	6	9	34	37	27	32	46	32	26	26	19	31	22	71	53
ENSSSAG00000000408	six1a	homeobox protein six1b	0	0	0	0	1	0	0	0	0	0	0	0	0	0	0	0	0	0	0	0	0	0	0	0	0	0	0	0	0	1	0	0	0	0	0	0	0	0	0	0	0	0	0	0	0	0	0
ENSSSAG00000000409	NOTUM	palmitoleoyl-protein carboxylesterase notum1a-like	3	0	1	2	0	2	2	4	1	0	0	3	2	1	1	3	0	1	0	0	1	1	1	1	0	2	0	1	1	0	2	2	4	1	0	0	3	2	1	1	2	0	1	0	0	1	1
ENSSSAG00000000410	rab1ab	ras-related protein ORAB-1-like	1806	1641	1688	2081	1366	1259	931	1164	931	1043	1227	1448	1497	2197	1478	1826	1282	1388	852	796	929	978	1065	1094	1452	1256	1361	1266	1309	1319	1435	1121	1082	1017	1554	1603	1355	1362	1726	1398	1237	1240	1150	1098	1042	1295	1169
ENSSSAG00000000411	AQP4	aquaporin-4-like	0	0	0	0	0	0	0	0	0	0	0	0	1	0	0	0	0	0	0	0	0	0	0	0	0	0	0	0	0	0	0	0	0	0	0	0	0	1	0	0	0	0	0	0	0	0	0
ENSSSAG00000000412			0	0	0	0	0	0	0	0	0	0	0	0	0	0	0	0	0	0	0	0	4	2	6	1	4	0	0	0	0	0	0	0	0	0	0	0	0	0	0	0	0	0	0	0	0	6	2
ENSSSAG00000000413	ppm1k	protein phosphatase 1K, mitochondrial-like	247	154	207	235	161	75	100	157	129	41	29	53	46	40	35	53	37	50	33	30	31	68	68	32	51	172	128	155	148	156	85	120	146	141	61	38	50	42	31	33	36	36	41	43	39	43	81
ENSSSAG00000000414	six4a	homeobox protein SIX4-like	0	0	0	0	0	0	1	0	0	0	0	0	0	0	0	0	0	0	0	0	0	0	0	0	0	0	0	0	0	0	0	1	0	0	0	0	0	0	0	0	0	0	0	0	0	0	0
ENSSSAG00000000415	aatka	uncharacterized LOC106601968	75	48	76	75	48	19	21	25	40	16	44	59	65	68	61	34	18	31	14	21	10	25	27	19	20	52	40	57	47	46	22	25	23	44	24	57	55	59	53	58	23	17	26	18	27	14	30
ENSSSAG00000000416	tmem130	transmembrane protein 130-like	2	0	4	0	1	0	0	1	1	0	0	0	0	3	2	1	0	1	0	1	0	2	1	1	1	1	0	3	0	1	0	0	1	1	0	0	0	0	2	2	1	0	1	0	1	0	2
ENSSSAG00000000417	soul5l	uncharacterized protein DDB_G0290685-like	0	0	0	0	0	0	1	0	0	0	1	0	0	0	0	0	0	0	0	0	0	0	0	0	0	0	0	0	0	0	0	1	0	0	0	1	0	0	0	0	0	0	0	0	0	0	0
ENSSSAG00000000418	sertad2b	SERTA domain-containing protein 2-like	152	94	124	116	94	130	193	208	222	53	29	70	41	68	37	34	15	26	16	25	96	197	169	90	138	106	78	93	73	91	148	232	193	242	79	38	65	37	53	35	23	15	22	21	33	134	235
ENSSSAG00000000419			51	49	41	48	26	63	22	25	18	58	43	77	72	57	82	114	71	88	58	35	31	33	27	47	49	35	41	31	30	25	72	26	23	20	86	56	72	65	45	78	77	69	73	75	46	43	39
ENSSSAG00000000420			1	0	0	0	0	2	1	0	0	1	0	0	1	1	0	1	2	0	0	0	3	7	2	4	3	1	0	0	0	0	2	1	0	0	1	0	0	1	1	0	1	2	0	0	0	4	8
ENSSSAG00000000421			108	101	121	130	77	5307	3389	4345	3806	3788	2	1	3	3	11	4	5	2	0	4	548	585	723	645	820	75	84	91	82	74	6048	4082	4040	4156	5642	3	1	3	2	10	3	5	2	0	5	764	699
ENSSSAG00000000422			0	0	0	0	0	1	0	0	0	0	0	1	0	1	0	1	0	0	0	0	0	0	1	0	1	0	0	0	0	0	1	0	0	0	0	0	1	0	1	0	1	0	0	0	0	0	0
ENSSSAG00000000423		nipped-B-like protein	671	502	560	678	395	379	466	602	467	195	199	411	300	443	348	691	348	548	249	435	307	476	459	288	348	467	416	420	426	382	432	561	560	510	290	260	384	273	348	329	468	337	454	321	569	428	569
ENSSSAG00000000424	mnat1	MNAT1 component of CDK activating kinase	69	47	72	76	40	30	34	47	38	27	39	71	49	70	49	54	38	54	20	42	21	17	34	34	37	48	39	54	48	39	34	41	44	41	40	51	66	45	55	46	37	37	45	26	55	29	20
ENSSSAG00000000425			0	0	0	0	0	4	2	1	6	1	0	0	0	0	0	0	0	0	0	0	2	0	1	1	3	0	0	0	0	0	5	2	1	7	1	0	0	0	0	0	0	0	0	0	0	3	0
ENSSSAG00000000426		keratin, type I cytoskeletal 13-like	0	0	0	0	0	0	1	0	0	0	0	0	0	0	0	0	0	0	0	0	0	0	0	0	0	0	0	0	0	0	0	1	0	0	0	0	0	0	0	0	0	0	0	0	0	0	0
ENSSSAG00000000427			253	228	252	305	193	181	182	259	197	272	245	164	286	242	289	285	339	215	254	115	174	106	229	250	347	176	189	189	192	186	206	219	241	215	405	320	153	260	190	273	193	328	178	327	151	243	127
ENSSSAG00000000428	fgf8b	fibroblast growth factor 8b-like	0	0	0	0	0	0	0	1	1	0	0	0	0	0	0	0	0	0	0	0	0	0	1	0	0	0	0	0	0	0	0	0	1	1	0	0	0	0	0	0	0	0	0	0	0	0	0
ENSSSAG00000000429	syt17	synaptotagmin 17	7	5	7	7	1	3	2	7	1	1	1	4	4	2	5	4	2	0	0	1	2	2	1	1	0	5	4	5	4	1	3	2	7	1	1	1	4	4	2	5	3	2	0	0	1	3	2
ENSSSAG00000000430	aftpha	aftiphilin-like	753	605	684	790	508	605	499	604	499	317	358	662	532	889	503	764	403	660	293	472	537	898	710	554	780	524	502	513	497	491	689	601	562	545	472	468	619	484	698	476	518	390	547	378	618	749	1073
ENSSSAG00000000431	add3a	gamma-adducin-like	773	627	674	790	596	314	473	692	588	216	157	289	249	329	263	591	456	543	341	379	160	236	268	189	178	538	520	506	497	576	358	570	643	642	322	205	270	226	258	249	400	441	450	440	496	223	282
ENSSSAG00000000432		peroxisome proliferator-activated receptor gamma coactivator-related protein 1-like	277	197	280	282	172	244	165	186	157	132	196	365	300	449	314	443	208	383	184	258	188	296	260	219	245	193	163	210	177	166	278	199	173	171	197	256	341	273	353	297	300	201	317	237	338	262	354
ENSSSAG00000000433			91	90	84	110	85	27	84	77	69	41	21	45	28	32	43	40	49	35	22	16	36	30	54	43	30	63	75	63	69	82	31	101	72	75	61	27	42	25	25	41	27	47	29	28	21	50	36
ENSSSAG00000000434	star7	StAR-related lipid transfer protein 7	373	309	333	370	262	269	187	206	203	203	205	314	377	337	338	396	312	312	218	152	238	281	316	278	349	259	256	250	233	253	307	225	192	222	302	268	294	343	265	320	268	302	259	281	199	332	336
ENSSSAG00000000435	dlk1	delta like non-canonical Notch ligand 1	0	0	0	1	0	0	0	1	0	1	0	2	1	0	1	1	0	0	0	0	0	0	0	0	0	0	0	0	1	0	0	0	1	0	1	0	2	1	0	1	1	0	0	0	0	0	0
ENSSSAG00000000436			4	4	5	9	5	1	2	2	1	0	2	3	1	3	3	4	0	2	0	0	1	0	0	1	0	3	3	4	6	5	1	2	2	1	0	3	3	1	2	3	3	0	2	0	0	1	0
ENSSSAG00000000437	dpcd	deleted in primary ciliary dyskinesia homolog (mouse)	106	84	83	112	67	116	64	80	83	97	63	99	87	153	91	224	194	190	126	85	64	86	92	89	144	74	70	62	70	65	132	77	74	91	144	82	93	79	120	86	152	188	157	162	111	89	103
ENSSSAG00000000438			0	1	1	0	0	0	0	0	0	0	0	1	0	2	0	0	0	0	0	0	1	0	0	1	0	0	1	1	0	0	0	0	0	0	0	0	1	0	2	0	0	0	0	0	0	1	0
ENSSSAG00000000439	GRIN2B	glutamate ionotropic receptor NMDA type subunit 2B	0	0	0	0	1	0	0	0	0	0	0	1	0	0	0	0	0	0	0	0	0	0	0	0	0	0	0	0	0	1	0	0	0	0	0	0	1	0	0	0	0	0	0	0	0	0	0
ENSSSAG00000000440			4	2	3	6	1	1	2	0	1	0	2	4	0	9	1	1	0	1	2	1	3	1	2	3	3	3	2	2	4	1	1	2	0	1	0	3	4	0	7	1	1	0	1	3	1	4	1
ENSSSAG00000000441			0	0	0	0	0	2	1	2	1	0	0	0	0	0	0	0	0	0	0	0	0	0	0	0	0	0	0	0	0	0	2	1	2	1	0	0	0	0	0	0	0	0	0	0	0	0	0
ENSSSAG00000000442	trmt5	tRNA methyltransferase 5	154	116	145	169	120	98	161	205	149	98	71	71	102	101	92	148	160	137	92	81	111	76	149	98	136	107	96	109	106	116	112	194	191	163	146	93	66	93	79	87	100	155	114	119	106	155	91
ENSSSAG00000000443			0	0	0	0	0	0	0	0	0	0	0	0	0	0	0	0	0	0	0	0	0	0	0	0	0	0	0	0	0	0	0	0	0	0	0	0	0	0	0	0	0	0	0	0	0	0	0
ENSSSAG00000000444	clec19a	C-type lectin domain containing 19A	17	28	23	34	18	31	15	16	19	22	16	34	20	32	26	67	56	58	22	37	10	9	17	14	12	12	23	17	21	17	35	18	15	21	33	21	32	18	25	25	45	54	48	28	48	14	11
ENSSSAG00000000445			0	0	0	0	0	0	0	0	0	0	0	0	0	0	0	0	0	0	0	0	0	0	0	0	0	0	0	0	0	0	0	0	0	0	0	0	0	0	0	0	0	0	0	0	0	0	0
ENSSSAG00000000446	tmem100	transmembrane protein 100	0	0	0	0	0	0	0	0	0	0	0	0	0	1	0	0	0	0	0	0	0	0	0	0	0	0	0	0	0	0	0	0	0	0	0	0	0	0	1	0	0	0	0	0	0	0	0
ENSSSAG00000000447			0	0	0	0	0	0	0	0	0	0	0	0	0	0	0	0	0	0	0	0	0	0	0	0	0	0	0	0	0	0	0	0	0	0	0	0	0	0	0	0	0	0	0	0	0	0	0
ENSSSAG00000000448		LIM domain-binding protein 1-like	1276	1078	1190	1431	908	879	764	961	897	1370	1501	923	1987	1358	1975	1420	2040	1071	1512	641	1021	539	1229	1330	1759	887	894	893	900	877	1002	920	894	979	2041	1961	863	1807	1067	1869	962	1973	888	1949	839	1424	644
ENSSSAG00000000449			11	4	6	6	8	8	9	8	8	3	8	4	7	16	6	9	9	14	8	7	9	6	7	4	7	8	3	5	4	8	9	11	7	9	4	10	4	6	13	6	6	9	12	10	9	13	7
ENSSSAG00000000450	poll	DNA polymerase lambda-like	12	16	7	13	4	4	8	13	5	3	1	7	6	17	3	6	9	5	5	4	4	2	4	1	3	8	13	5	8	4	5	10	12	5	4	1	7	5	13	3	4	9	4	6	5	6	2
ENSSSAG00000000451			0	0	0	0	0	0	0	0	0	0	0	0	0	0	0	0	0	0	0	0	0	0	0	0	0	0	0	0	0	0	0	0	0	0	0	0	0	0	0	0	0	0	0	0	0	0	0
ENSSSAG00000000452		zinc finger protein 135-like	60	44	55	69	35	87	36	55	53	55	60	81	56	102	54	117	70	113	45	44	41	48	44	43	59	42	36	41	43	34	99	43	51	58	82	78	76	51	80	51	79	68	94	58	58	57	57
ENSSSAG00000000453			0	1	1	0	0	0	1	0	2	1	0	1	1	0	0	0	0	0	0	0	0	0	0	1	0	0	1	1	0	0	0	1	0	2	1	0	1	1	0	0	0	0	0	0	0	0	0
ENSSSAG00000000454	SDF1	stromal cell-derived factor 1-like	20	7	19	22	15	99	90	90	86	64	14	16	26	25	18	39	29	22	13	19	3	9	11	4	12	14	6	14	14	14	113	108	84	94	95	18	15	24	20	17	26	28	18	17	25	4	11
ENSSSAG00000000455	nog	noggin	0	0	1	0	0	0	0	0	0	0	0	0	0	0	1	0	0	0	0	0	0	0	0	0	0	0	0	1	0	0	0	0	0	0	0	0	0	0	0	1	0	0	0	0	0	0	0
ENSSSAG00000000456	GHITM	growth hormone-inducible transmembrane protein-like	348	287	338	352	250	152	177	180	171	98	175	219	220	262	200	226	125	171	95	92	135	127	138	124	154	242	238	254	221	241	173	213	167	187	146	229	205	200	206	189	153	121	142	122	120	188	152
ENSSSAG00000000457	nanos3	nanos homolog 3-like	0	0	1	1	0	0	0	0	0	0	0	0	0	0	0	0	0	0	0	0	0	0	0	0	0	0	0	1	1	0	0	0	0	0	0	0	0	0	0	0	0	0	0	0	0	0	0
ENSSSAG00000000458		zinc finger protein 329-like	7	9	6	11	2	13	2	9	6	4	6	8	10	8	9	10	3	7	6	2	6	2	9	8	10	5	7	5	7	2	15	2	8	7	6	8	7	9	6	9	7	3	6	8	3	8	2
ENSSSAG00000000459	wapla	wings apart-like protein homolog	475	409	409	506	305	312	315	409	353	263	241	329	340	385	339	507	343	429	280	238	249	300	344	304	378	330	339	307	318	295	356	379	380	385	392	315	308	309	302	321	344	332	356	361	312	347	359
ENSSSAG00000000460		brain-enriched guanylate kinase-associated protein-like	0	0	0	0	0	1	0	0	0	0	0	1	1	0	0	0	0	0	0	0	0	0	0	0	0	0	0	0	0	0	1	0	0	0	0	0	1	1	0	0	0	0	0	0	0	0	0
ENSSSAG00000000461	CBX2	chromobox protein homolog 2-like	24	18	25	28	26	37	51	53	55	64	33	29	53	38	76	70	100	43	63	33	41	44	57	60	66	17	15	19	18	25	42	61	49	60	95	43	27	48	30	72	47	97	36	81	43	57	53
ENSSSAG00000000462	tk1	thymidine kinase, cytosolic-like	4	4	6	1	4	1	5	5	3	1	2	1	4	3	1	7	1	3	3	2	0	1	4	2	6	3	3	5	1	4	1	6	5	3	1	3	1	4	2	1	5	1	2	4	3	0	1
ENSSSAG00000000463	wbp1lb	WW domain binding protein 1-like	266	233	235	286	213	249	249	305	260	212	104	139	171	168	157	216	150	180	143	89	203	222	296	228	335	185	193	176	180	206	284	300	284	284	316	136	130	156	132	149	146	145	149	184	116	283	265
ENSSSAG00000000464			0	0	0	0	0	0	0	0	0	0	0	0	0	0	0	0	0	0	0	0	0	0	0	0	0	0	0	0	0	0	0	0	0	0	0	0	0	0	0	0	0	0	0	0	0	0	0
ENSSSAG00000000465			20	11	20	12	18	23	4	10	9	11	14	27	17	33	21	28	23	24	25	25	20	26	23	20	24	14	9	15	8	17	26	5	9	10	16	18	25	15	26	20	19	22	20	32	33	28	31
ENSSSAG00000000466			0	0	0	0	0	0	0	0	0	0	0	0	0	0	0	0	0	0	0	0	0	0	0	0	0	0	0	0	0	0	0	0	0	0	0	0	0	0	0	0	0	0	0	0	0	0	0
ENSSSAG00000000467	GAA	lysosomal alpha-glucosidase-like	99	64	69	85	61	18	56	77	60	12	19	22	38	32	35	40	39	39	25	34	16	23	38	18	24	69	53	52	53	59	21	67	72	66	18	25	21	35	25	33	27	38	32	32	45	22	27
ENSSSAG00000000468	baiap2l1a	brain-specific angiogenesis inhibitor 1-associated protein 2-like protein 1	7	3	5	6	11	6	7	4	4	4	4	5	2	2	2	9	2	6	2	0	0	1	0	1	1	5	2	4	4	11	7	8	4	4	6	5	5	2	2	2	6	2	5	3	0	0	1
ENSSSAG00000000469			5	5	5	9	2	1296	740	787	753	763	3	3	2	1	1	2	2	5	1	0	775	1006	1012	1017	1392	3	4	4	6	2	1477	891	732	822	1136	4	3	2	1	1	1	2	4	1	0	1081	1202
ENSSSAG00000000470			6	1	3	0	0	0	1	3	1	1	0	0	2	0	0	3	0	0	1	1	1	0	3	1	1	4	1	2	0	0	0	1	3	1	1	0	0	2	0	0	2	0	0	1	1	1	0
ENSSSAG00000000471	gde1	glycerophosphodiester phosphodiesterase 1-like	296	243	222	314	190	88	99	129	103	71	155	168	182	183	176	187	159	141	111	87	73	58	82	74	135	206	201	167	198	184	100	119	120	112	106	203	157	166	144	167	127	154	117	143	114	102	69
ENSSSAG00000000472		potassium voltage-gated channel subfamily H member 1-like	17	17	14	17	9	10	14	18	15	9	9	8	11	9	13	25	9	10	8	12	14	5	4	10	13	12	14	11	11	9	11	17	17	16	13	12	7	10	7	12	17	9	8	10	16	20	6
ENSSSAG00000000473	phactr2	phosphatase and actin regulator 2-like	276	227	272	333	186	491	347	446	368	274	104	160	180	245	165	210	139	201	98	98	351	458	367	341	412	192	188	204	209	180	560	418	415	402	408	136	150	164	192	156	142	134	167	126	128	489	547
ENSSSAG00000000474	gtpbp1	GTP-binding protein 1-like	2531	1953	2308	2805	1706	955	925	1184	1031	777	1086	1832	1564	1650	1703	1486	1071	1187	733	989	614	890	996	783	993	1760	1619	1732	1764	1648	1088	1114	1101	1126	1157	1419	1714	1423	1296	1611	1007	1036	984	945	1295	856	1064
ENSSSAG00000000475		zinc finger protein 271-like	81	65	67	84	47	169	59	78	70	73	75	114	113	185	112	227	105	159	78	74	49	75	64	70	87	56	54	50	53	45	193	71	73	76	109	98	107	103	145	106	154	102	132	101	97	68	90
ENSSSAG00000000476		gastrula zinc finger protein XlCGF57.1-like	2	4	3	2	1	4	1	2	4	3	7	4	2	4	5	4	2	4	5	2	2	6	3	5	0	1	3	2	1	1	5	1	2	4	4	9	4	2	3	5	3	2	3	6	3	3	7
ENSSSAG00000000477		tumor necrosis factor ligand superfamily member 10-like	1	1	0	0	0	1	0	0	1	1	1	0	1	0	0	0	1	0	0	0	0	0	2	1	1	1	1	0	0	0	1	0	0	1	1	1	0	1	0	0	0	1	0	0	0	0	0
ENSSSAG00000000478	lips	Hormone-sensitive lipase	4203	3386	3937	4639	3031	2448	2250	3106	2503	1542	2097	3405	3143	4144	2856	3109	1782	2567	1447	1621	2312	3043	3162	2366	3049	2923	2807	2954	2918	2928	2790	2710	2888	2733	2297	2740	3185	2859	3256	2702	2107	1723	2128	1865	2122	3224	3637
ENSSSAG00000000479		Kv channel-interacting protein 2-like	0	0	0	0	0	0	0	0	0	0	0	0	0	1	0	0	0	0	0	0	0	0	0	0	0	0	0	0	0	0	0	0	0	0	0	0	0	0	1	0	0	0	0	0	0	0	0
ENSSSAG00000000480			0	0	0	0	0	0	0	0	0	0	0	0	0	0	0	0	0	0	0	0	0	0	0	0	0	0	0	0	0	0	0	0	0	0	0	0	0	0	0	0	0	0	0	0	0	0	0
ENSSSAG00000000481	si:ch211-271b14.1	matrin-3-like	5120	4661	4794	6034	3825	5525	3637	4611	3923	3615	3429	5040	4392	6777	4126	7630	4685	6201	3439	3431	3931	5117	4969	4604	6517	3560	3865	3597	3796	3694	6296	4380	4288	4284	5384	4481	4715	3995	5325	3904	5170	4530	5139	4433	4491	5482	6116
ENSSSAG00000000482	nxnl1	nucleoredoxin-like protein 1	7	3	3	0	0	2	1	3	1	2	7	8	4	3	4	6	5	3	4	0	0	0	0	2	1	5	2	2	0	0	2	1	3	1	3	9	7	4	2	4	4	5	2	5	0	0	0
ENSSSAG00000000483	ub2g1	Ubiquitin-conjugating enzyme E2 G1	926	777	795	1049	625	337	506	554	510	534	613	440	793	644	804	654	710	420	560	228	442	276	591	554	706	644	644	596	660	604	384	609	515	557	795	801	412	721	506	761	443	687	348	722	298	616	330
ENSSSAG00000000484			99	83	101	104	57	133	80	105	91	95	111	120	134	156	148	158	111	135	80	73	65	75	92	92	99	69	69	76	65	55	152	96	98	99	141	145	112	122	123	140	107	107	112	103	96	91	90
ENSSSAG00000000485	si:dkey-44g23.5	MAPK regulated corepressor interacting protein 2	177	158	152	212	126	70	67	77	67	65	74	77	106	100	97	149	113	117	95	86	101	83	139	92	177	123	131	114	133	122	80	81	72	73	97	97	72	96	79	92	101	109	97	122	113	141	99
ENSSSAG00000000486	mapk8a	mitogen-activated protein kinase 8	8	5	8	11	2	6	2	5	4	2	5	5	4	10	7	2	3	4	4	5	0	2	2	4	2	6	4	6	7	2	7	2	5	4	3	7	5	4	8	7	1	3	3	5	7	0	2
ENSSSAG00000000487		transcriptional repressor p66 alpha-like	476	380	441	548	344	352	380	472	374	203	206	370	333	412	304	487	271	422	214	310	183	312	301	205	274	331	315	331	345	332	401	458	439	408	302	269	346	303	324	288	330	262	350	276	406	255	373
ENSSSAG00000000488	gcgrb	glucagon receptor-like	15	9	8	12	6	2	4	1	4	4	10	11	10	10	12	8	4	3	4	3	0	2	7	3	4	10	7	6	8	6	2	5	1	4	6	13	10	9	8	11	5	4	2	5	4	0	2
ENSSSAG00000000489			33	19	24	30	7	38	18	22	11	13	19	39	35	47	35	67	32	70	21	32	13	24	10	12	14	23	16	18	19	7	43	22	20	12	19	25	36	32	37	33	45	31	58	27	42	18	29
ENSSSAG00000000490			0	0	0	0	0	0	0	0	0	0	0	0	0	0	0	0	0	0	0	0	0	0	0	0	0	0	0	0	0	0	0	0	0	0	0	0	0	0	0	0	0	0	0	0	0	0	0
ENSSSAG00000000491	zgc:123010	protein STIP1 homolog	636	531	574	627	473	234	233	326	255	157	255	554	418	547	385	711	459	628	343	412	176	284	285	201	248	442	440	431	394	457	267	281	303	278	234	333	518	380	430	364	482	444	520	442	539	245	339
ENSSSAG00000000492	chst3	carbohydrate sulfotransferase 3	46	28	41	50	44	29	29	18	26	13	27	19	19	29	27	37	21	20	10	14	22	28	31	25	51	32	23	31	31	42	33	35	17	28	19	35	18	17	23	26	25	20	17	13	18	31	33
ENSSSAG00000000493			63	52	56	64	54	10	40	51	44	13	21	24	22	25	17	38	31	27	33	33	22	37	43	22	16	44	43	42	40	52	11	48	47	48	19	27	22	20	20	16	26	30	22	43	43	31	44
ENSSSAG00000000494		ribosome biogenesis protein NSA2 homolog	4216	3712	3958	4699	3144	3657	2881	3573	3046	2085	2276	4179	3455	5088	3065	6379	3615	5790	2482	3773	3212	4425	4548	3554	4791	2932	3078	2969	2956	3037	4168	3470	3322	3326	3106	2974	3909	3142	3998	2900	4323	3496	4799	3200	4939	4479	5289
ENSSSAG00000000495		piggyBac transposable element-derived protein 4-like	78	85	77	94	68	115	65	88	65	79	69	103	106	158	103	197	130	160	86	71	103	103	111	118	162	54	70	58	59	66	131	78	82	71	118	90	96	96	124	97	133	126	133	111	93	144	123
ENSSSAG00000000496	lin7b	lin-7 homolog B, crumbs cell polarity complex component	435	323	404	465	337	77	125	181	145	74	134	191	190	193	209	157	116	111	82	83	41	55	78	47	57	302	268	303	292	325	88	151	168	158	110	175	179	173	152	198	106	112	92	106	109	57	66
ENSSSAG00000000497			0	0	0	0	0	0	0	0	0	0	0	0	0	0	0	0	0	0	0	0	0	0	0	0	0	0	0	0	0	0	0	0	0	0	0	0	0	0	0	0	0	0	0	0	0	0	0
ENSSSAG00000000498		gastrula zinc finger protein XlCGF26.1-like	105	109	102	144	88	196	101	100	121	148	137	140	187	235	192	274	184	250	182	88	108	99	118	113	175	73	90	77	91	85	223	122	93	132	220	179	131	170	185	182	186	178	207	235	115	151	118
ENSSSAG00000000499			172	145	163	223	146	158	101	152	114	55	59	192	127	206	98	379	123	333	78	206	71	167	126	77	119	120	120	122	140	141	180	122	141	124	82	77	180	116	162	93	257	119	276	101	270	99	200
ENSSSAG00000000500	G3BP2	ras GTPase-activating protein-binding protein 2-like	570	452	556	717	414	544	414	532	443	489	490	472	678	747	614	819	716	614	535	329	407	386	539	543	759	396	375	417	451	400	620	499	495	484	728	640	442	617	587	581	555	692	509	690	431	568	461
ENSSSAG00000000501	tekt4	tektin 4	0	0	0	0	1	1	1	0	0	0	0	0	0	0	0	0	0	0	0	0	0	0	0	0	0	0	0	0	0	1	1	1	0	0	0	0	0	0	0	0	0	0	0	0	0	0	0
ENSSSAG00000000502			131	105	126	195	120	255	84	113	88	153	151	267	189	388	213	361	211	316	144	151	145	204	152	201	232	91	87	95	123	116	291	101	105	96	228	197	250	172	305	202	245	204	262	186	198	202	244
ENSSSAG00000000503			0	0	0	0	0	0	0	0	0	0	0	0	0	0	0	0	0	0	0	0	0	0	0	0	0	0	0	0	0	0	0	0	0	0	0	0	0	0	0	0	0	0	0	0	0	0	0
ENSSSAG00000000504		uncharacterized LOC106589852	0	0	1	0	0	0	0	0	0	0	0	0	1	0	0	0	1	0	0	0	0	0	0	0	0	0	0	1	0	0	0	0	0	0	0	0	0	1	0	0	0	1	0	0	0	0	0
ENSSSAG00000000505			0	0	0	0	0	0	0	0	0	0	0	1	2	0	0	1	0	0	0	0	0	0	0	0	0	0	0	0	0	0	0	0	0	0	0	0	1	2	0	0	1	0	0	0	0	0	0
ENSSSAG00000000506	bptf	nucleosome-remodeling factor subunit BPTF-like	863	542	747	782	536	438	495	689	529	145	181	593	316	601	317	867	271	734	250	613	245	634	417	258	301	600	449	560	492	518	499	596	641	578	216	237	555	287	472	300	588	262	608	322	802	342	758
ENSSSAG00000000507			0	0	0	0	0	0	0	0	0	0	0	0	0	0	0	0	0	0	0	0	0	0	0	0	0	0	0	0	0	0	0	0	0	0	0	0	0	0	0	0	0	0	0	0	0	0	0
ENSSSAG00000000508	as3mt	arsenite methyltransferase-like	349	313	306	404	249	102	117	172	144	94	173	213	233	256	210	263	189	250	156	134	88	112	136	98	129	243	260	230	254	240	116	141	160	157	140	226	199	212	201	199	178	183	207	201	175	123	134
ENSSSAG00000000509	arpc3	actin related protein 2/3 complex, subunit 3	4314	4026	3838	4880	3161	2329	1997	2509	2249	2244	3060	3139	4002	4153	3830	4851	4160	3849	3240	2223	2229	1976	3041	2813	3755	3000	3338	2879	3070	3053	2654	2405	2333	2456	3342	3999	2936	3640	3263	3624	3287	4023	3190	4177	2910	3108	2362
ENSSSAG00000000510	fa53b	FAM53B	51	49	43	66	40	40	81	65	66	34	18	27	32	31	23	55	27	37	34	30	32	27	35	25	30	35	41	32	42	39	46	98	60	72	51	24	25	29	24	22	37	26	31	44	39	45	32
ENSSSAG00000000511	wars	tryptophanyl-tRNA synthetase 1	3538	3022	3195	3843	2584	1830	1516	2157	1752	1375	1928	2736	2583	3442	2380	3415	2314	2755	1527	1748	1945	2428	2807	2280	3042	2460	2506	2397	2417	2496	2085	1826	2006	1913	2048	2519	2559	2349	2704	2252	2314	2238	2283	1969	2288	2712	2902
ENSSSAG00000000512		uncharacterized LOC106589858	0	1	0	0	0	0	0	0	0	0	0	0	0	0	0	0	0	0	0	0	0	0	0	0	0	0	1	0	0	0	0	0	0	0	0	0	0	0	0	0	0	0	0	0	0	0	0
ENSSSAG00000000513	oprm1	mu-type opioid receptor-like	0	0	1	0	0	0	0	0	0	0	0	0	0	0	0	0	0	0	0	0	0	0	0	0	0	0	0	1	0	0	0	0	0	0	0	0	0	0	0	0	0	0	0	0	0	0	0
ENSSSAG00000000514	drg1	developmentally regulated GTP binding protein 1	3209	2938	3095	3736	2332	2244	2122	2894	2459	1912	1892	2094	2571	3025	2314	3244	2521	2753	1912	1648	2984	3129	4014	3533	5012	2231	2436	2322	2350	2252	2557	2556	2691	2685	2848	2472	1959	2338	2377	2189	2198	2438	2282	2465	2157	4161	3740
ENSSSAG00000000515	NDUAD	NADH dehydrogenase	628	521	525	664	408	264	354	455	410	382	413	356	505	446	483	498	512	384	429	275	393	290	451	434	514	437	432	394	418	394	301	426	423	448	569	540	333	459	350	457	337	495	318	553	360	548	347
ENSSSAG00000000516		lipopolysaccharide-induced tumor necrosis factor-alpha factor homolog	1614	1323	1408	1446	1161	397	619	822	769	252	425	792	489	748	601	858	483	642	309	484	313	480	560	386	399	1122	1097	1056	910	1121	452	746	764	840	375	555	741	445	588	569	581	467	532	398	634	436	574
ENSSSAG00000000517			0	0	0	0	0	0	0	0	0	0	0	0	0	0	0	0	1	0	0	0	0	0	0	0	0	0	0	0	0	0	0	0	0	0	0	0	0	0	0	0	0	1	0	0	0	0	0
ENSSSAG00000000518	usp14	ubiquitin carboxyl-terminal hydrolase 14-like	2618	2293	2532	3187	1991	2115	1581	1965	1615	1374	1590	2409	1970	3321	2067	3339	1939	2694	1368	1614	1401	1981	1879	1716	2321	1820	1901	1900	2005	1923	2410	1904	1827	1764	2047	2078	2254	1792	2609	1956	2263	1875	2233	1764	2113	1954	2368
ENSSSAG00000000519		E3 ubiquitin/ISG15 ligase TRIM25-like	671	572	707	833	506	1575	1251	1520	1329	1188	87	95	141	131	122	173	137	117	96	63	573	563	662	540	738	467	474	530	524	489	1795	1507	1413	1451	1769	114	89	128	103	115	117	132	97	124	82	799	673
ENSSSAG00000000520		gastrula zinc finger protein XlCGF26.1-like	47	40	38	43	24	87	36	46	30	47	54	81	61	133	53	112	52	111	54	56	33	43	30	35	49	33	33	29	27	23	99	43	43	33	70	71	76	55	104	50	76	50	92	70	73	46	51
ENSSSAG00000000521		paralemmin-3-like	11	11	8	4	5	11	10	13	11	8	8	8	12	9	6	20	12	12	8	6	9	7	17	12	14	8	9	6	3	5	13	12	12	12	12	10	7	11	7	6	14	12	10	10	8	13	8
ENSSSAG00000000522	loxl4	lysyl oxidase like 4	0	0	2	1	0	1	3	4	1	0	1	0	2	0	1	1	0	1	0	0	0	0	2	1	0	0	0	2	1	0	1	4	4	1	0	1	0	2	0	1	1	0	1	0	0	0	0
ENSSSAG00000000523			0	0	0	0	0	0	0	2	0	0	0	0	0	0	1	0	0	0	0	0	0	0	0	0	0	0	0	0	0	0	0	0	2	0	0	0	0	0	0	1	0	0	0	0	0	0	0
ENSSSAG00000000524		activating transcription factor 7-interacting protein 1-like	326	254	326	399	239	319	254	265	205	195	211	395	315	401	282	513	339	494	238	303	326	465	395	349	479	227	211	245	251	231	364	306	246	224	290	276	370	287	315	267	348	328	409	307	397	455	556
ENSSSAG00000000525		protein GPR108-like	1578	1314	1456	1723	1117	1622	767	985	931	1052	1236	1861	1722	2639	1715	2486	1461	2045	1128	1073	1034	1338	1332	1309	1584	1097	1089	1092	1084	1079	1848	924	916	1017	1567	1615	1741	1566	2073	1623	1685	1413	1695	1454	1405	1442	1599
ENSSSAG00000000526	hpdl	4-hydroxyphenylpyruvate dioxygenase-like protein	308	273	311	356	237	339	196	248	185	228	281	328	349	484	303	321	234	227	163	146	244	260	301	253	384	214	226	233	224	229	386	236	231	202	340	367	307	317	380	287	218	226	188	210	191	340	311
ENSSSAG00000000527			0	0	3	0	0	2	0	0	0	0	1	0	0	0	0	0	2	0	0	0	0	0	0	1	0	0	0	2	0	0	2	0	0	0	0	1	0	0	0	0	0	2	0	0	0	0	0
ENSSSAG00000000528			1	0	1	0	0	1	0	0	0	0	0	0	0	0	0	2	0	2	0	0	0	0	0	0	0	1	0	1	0	0	1	0	0	0	0	0	0	0	0	0	1	0	2	0	0	0	0
ENSSSAG00000000529			0	0	0	0	0	0	0	0	0	0	0	0	0	0	0	0	0	0	0	0	0	0	0	0	0	0	0	0	0	0	0	0	0	0	0	0	0	0	0	0	0	0	0	0	0	0	0
ENSSSAG00000000530	PLPPR2	lipid phosphate phosphatase-related protein type 5-like	0	0	0	0	0	0	0	0	0	0	0	0	0	0	0	0	0	0	0	0	0	0	0	0	0	0	0	0	0	0	0	0	0	0	0	0	0	0	0	0	0	0	0	0	0	0	0
ENSSSAG00000000531	rgs17	regulator of G-protein signaling 17-like	247	224	228	309	164	245	131	208	153	203	229	327	338	381	341	533	381	480	290	223	264	313	272	314	400	172	186	171	194	158	279	158	193	167	302	299	306	307	299	323	361	368	398	374	292	368	374
ENSSSAG00000000532	gpn3	GPN-loop GTPase 3-like	524	473	440	567	393	284	288	332	295	323	380	296	448	461	454	455	468	305	316	214	380	300	485	460	676	364	392	330	357	380	324	347	309	322	481	497	277	407	362	430	308	453	253	407	280	530	359
ENSSSAG00000000533	rasgrf2a	ras-specific guanine nucleotide-releasing factor 2-like	0	2	2	2	0	0	1	0	0	0	1	1	1	2	0	1	2	4	0	0	0	0	0	0	2	0	2	2	1	0	0	1	0	0	0	1	1	1	2	0	1	2	3	0	0	0	0
ENSSSAG00000000534		U1 small nuclear ribonucleoprotein 70 kDa-like	3484	2991	3148	3642	2296	2869	1880	2603	2467	1769	1891	2864	2563	3720	2706	4136	2702	3593	2009	2075	2475	3083	3417	3001	3524	2423	2480	2362	2291	2218	3270	2264	2420	2694	2635	2471	2679	2331	2923	2560	2803	2613	2978	2590	2716	3451	3685
ENSSSAG00000000535		GTPase IMAP family member 4-like	5	3	4	11	6	26	15	15	9	11	5	8	6	9	3	6	4	11	0	5	23	45	27	26	43	3	2	3	7	6	30	18	14	10	16	7	7	5	7	3	4	4	9	0	7	32	54
ENSSSAG00000000536	tecpr1a	tectonin beta-propeller repeat-containing protein 1-like	206	165	223	218	176	89	142	165	146	47	66	128	120	105	93	147	103	107	74	101	160	217	276	158	195	143	137	167	137	170	101	171	153	159	70	86	120	109	82	88	100	100	89	95	132	223	259
ENSSSAG00000000537	kcnn2	small conductance calcium-activated potassium channel protein 2-like	2	3	1	3	0	0	1	0	0	0	0	0	3	1	2	0	1	0	0	1	0	0	0	0	0	1	2	1	2	0	0	1	0	0	0	0	0	3	1	2	0	1	0	0	1	0	0
ENSSSAG00000000538			0	0	0	0	0	0	0	0	0	0	0	0	0	0	0	0	0	0	0	0	0	0	0	0	0	0	0	0	0	0	0	0	0	0	0	0	0	0	0	0	0	0	0	0	0	0	0
ENSSSAG00000000539			10	13	14	15	9	28	11	10	9	21	18	22	22	22	27	47	30	49	27	18	21	33	25	31	36	7	11	11	9	9	32	13	9	10	31	24	21	20	17	26	32	29	41	35	24	29	39
ENSSSAG00000000540		lysyl oxidase homolog 4-like	2	0	0	0	0	0	0	0	0	0	1	0	0	0	1	0	1	0	0	0	0	0	0	0	1	1	0	0	0	0	0	0	0	0	0	1	0	0	0	1	0	1	0	0	0	0	0
ENSSSAG00000000541	PTRH2	peptidyl-tRNA hydrolase 2	0	0	1	0	0	0	0	0	0	0	0	0	0	0	0	1	0	0	0	0	0	0	0	0	0	0	0	1	0	0	0	0	0	0	0	0	0	0	0	0	1	0	0	0	0	0	0
ENSSSAG00000000542	ssa-mir-137-2	ssa-mir-137-2	0	0	0	0	0	0	0	0	0	0	0	0	0	0	0	0	0	0	0	0	0	0	0	0	0	0	0	0	0	0	0	0	0	0	0	0	0	0	0	0	0	0	0	0	0	0	0
ENSSSAG00000000543		zinc finger protein 239-like	5	8	10	12	4	15	7	4	9	4	5	7	8	10	8	8	7	16	4	4	4	4	5	8	10	3	7	8	8	4	17	8	4	10	6	7	7	7	8	8	5	7	13	5	5	6	5
ENSSSAG00000000544	arhgef28a	rho guanine nucleotide exchange factor 28-like	279	162	227	251	151	76	63	94	77	38	65	155	172	148	157	271	142	196	126	139	9	12	14	6	10	194	134	170	158	146	87	76	87	84	57	85	145	156	116	149	184	137	162	162	182	13	14
ENSSSAG00000000545	slc25a47b	solute carrier family 25 member 47-B-like	74	68	93	99	71	59	35	35	44	41	65	77	88	81	77	102	41	66	26	36	42	62	45	54	63	51	56	70	62	69	67	42	33	48	61	85	72	80	64	73	69	40	55	34	47	59	74
ENSSSAG00000000546			69	41	51	62	37	23	25	28	31	25	28	55	57	66	47	63	54	68	34	44	15	38	36	27	44	48	34	38	39	36	26	30	26	34	37	37	51	52	52	44	43	52	56	44	58	21	45
ENSSSAG00000000547	plekhb1	pleckstrin homology domain containing B1	30	25	25	29	22	10	9	21	24	16	11	14	22	19	16	24	17	20	22	14	5	4	5	10	15	21	21	19	18	21	11	11	20	26	24	14	13	20	15	15	16	16	17	28	18	7	5
ENSSSAG00000000548	pld6	mitochondrial cardiolipin hydrolase-like	8	11	15	10	5	4	2	1	2	3	10	16	11	12	11	1	3	4	1	2	2	2	3	4	9	6	9	11	6	5	5	2	1	2	4	13	15	10	9	10	1	3	3	1	3	3	2
ENSSSAG00000000549		Na(+)/H(+) exchange regulatory cofactor NHE-RF2-like	0	0	0	0	0	0	0	0	0	0	0	0	0	0	0	0	0	0	0	0	0	0	0	0	0	0	0	0	0	0	0	0	0	0	0	0	0	0	0	0	0	0	0	0	0	0	0
ENSSSAG00000000550	stxbp6	syntaxin-binding protein 6-like	41	30	31	31	19	27	16	24	25	16	12	33	28	32	21	74	29	60	23	33	34	58	51	29	34	29	25	23	19	18	31	19	22	27	24	16	31	25	25	20	50	28	50	30	43	47	69
ENSSSAG00000000551			4	4	5	8	3	9	2	10	4	1	2	11	5	9	4	6	6	15	4	6	3	4	3	1	6	3	3	4	5	3	10	2	9	4	1	3	10	5	7	4	4	6	12	5	8	4	5
ENSSSAG00000000552			11	7	7	10	8	0	8	3	6	1	1	3	2	3	3	1	1	2	0	0	3	1	1	0	0	8	6	5	6	8	0	10	3	7	1	1	3	2	2	3	1	1	2	0	0	4	1
ENSSSAG00000000553	ttc1	tetratricopeptide repeat protein 1-like	209	174	185	250	148	173	73	102	78	87	155	307	231	339	196	340	149	301	104	178	108	187	115	131	122	145	144	139	157	143	197	88	95	85	130	203	287	210	266	185	230	144	249	134	233	151	224
ENSSSAG00000000554			0	0	0	0	0	0	0	0	0	0	0	0	0	0	0	0	0	0	0	0	0	0	0	0	0	0	0	0	0	0	0	0	0	0	0	0	0	0	0	0	0	0	0	0	0	0	0
ENSSSAG00000000555	CG055	UPF0562 protein C7orf55 homolog	385	320	331	448	291	225	233	282	264	222	201	289	310	368	287	293	259	258	212	221	278	225	329	278	380	268	265	248	282	281	256	281	262	288	331	263	270	282	289	272	199	250	214	273	289	388	269
ENSSSAG00000000556		glycine-rich RNA-binding protein-like	28018	25337	25355	31295	21784	24638	23803	29957	25200	30284	26818	19954	34056	27052	35980	45860	48889	32539	33397	21596	38337	25717	49195	39413	48915	19483	21008	19022	19685	21040	28078	28668	27857	27518	45107	35043	18666	30975	21254	34043	31076	47273	26968	43054	28268	53459	30740
ENSSSAG00000000557	cnnm2	cyclin and CBS domain divalent metal cation transport mediator 2	3	3	4	4	6	4	2	2	4	0	2	3	5	4	4	10	2	6	5	0	3	3	4	0	1	2	2	3	3	6	5	2	2	4	0	3	3	5	3	4	7	2	5	6	0	4	4
ENSSSAG00000000558	ska1	spindle and kinetochore associated complex subunit 1	81	70	81	110	79	152	149	199	148	160	67	50	98	72	87	325	261	244	205	148	84	89	122	133	148	56	58	61	69	76	173	179	185	162	238	88	47	89	57	82	220	252	202	264	194	117	106
ENSSSAG00000000559	SLC25A29	mitochondrial basic amino acids transporter-like	18	24	16	18	12	20	15	14	20	23	18	15	13	23	21	19	21	23	10	8	5	4	6	5	8	13	20	12	11	12	23	18	13	22	34	24	14	12	18	20	13	20	19	13	10	7	5
ENSSSAG00000000560			80	55	84	88	45	40	64	80	62	30	34	68	59	66	55	80	45	58	31	54	39	51	39	37	36	56	46	63	55	43	46	77	74	68	45	44	64	54	52	52	54	44	48	40	71	54	61
ENSSSAG00000000561			56	48	40	62	31	35	34	38	28	22	33	47	31	48	43	63	22	44	28	30	25	41	38	17	34	39	40	30	39	30	40	41	35	31	33	43	44	28	38	41	43	21	36	36	39	35	49
ENSSSAG00000000562	wfikkn2a	WAP, Kazal, immunoglobulin, Kunitz and NTR domain-containing protein 2-like	2	3	0	0	0	0	1	0	2	1	0	0	1	0	1	1	0	0	1	0	0	1	2	0	0	1	2	0	0	0	0	1	0	2	1	0	0	1	0	1	1	0	0	1	0	0	1
ENSSSAG00000000563	gjd2	gap junction protein delta 2	2	2	2	4	3	1	1	0	3	1	1	1	6	3	3	4	0	2	0	0	2	0	0	1	1	1	2	2	3	3	1	1	0	3	1	1	1	5	2	3	3	0	2	0	0	3	0
ENSSSAG00000000564	vps29	VPS29 retromer complex component	637	468	557	595	445	130	245	307	280	189	294	226	390	274	381	284	398	221	276	200	216	183	397	290	389	443	388	418	374	430	148	295	285	306	282	384	211	355	215	360	192	385	183	356	262	301	219
ENSSSAG00000000565	CHRM3	muscarinic acetylcholine receptor M3-like	0	0	0	0	0	0	0	0	0	0	0	0	0	0	0	0	1	0	0	0	0	0	1	0	0	0	0	0	0	0	0	0	0	0	0	0	0	0	0	0	0	1	0	0	0	0	0
ENSSSAG00000000566			20	15	16	24	17	26	15	21	12	12	10	19	20	35	17	28	26	32	23	12	10	15	19	12	22	14	12	12	15	16	30	18	20	13	18	13	18	18	27	16	19	25	27	30	16	14	18
ENSSSAG00000000567		heme-binding protein 1-like	5	4	1	4	1	2	5	1	0	2	1	5	3	5	2	8	1	4	0	2	1	0	0	2	1	3	3	1	3	1	2	6	1	0	3	1	5	3	4	2	5	1	3	0	3	1	0
ENSSSAG00000000568			0	0	0	0	0	0	0	0	0	0	0	0	0	0	0	0	0	0	0	0	0	0	0	0	0	0	0	0	0	0	0	0	0	0	0	0	0	0	0	0	0	0	0	0	0	0	0
ENSSSAG00000000569	rab3d	Ras-related protein Rab-3D	151	152	156	178	132	30	73	67	71	55	71	66	91	68	81	53	46	51	36	27	33	31	61	34	36	105	126	117	112	127	34	88	62	78	82	93	62	83	53	77	36	44	42	46	35	46	37
ENSSSAG00000000570	PWWP2A	PWWP domain-containing protein 2A-like	147	85	105	156	103	98	61	99	68	57	65	141	82	186	91	193	90	183	91	77	64	92	77	58	100	102	70	79	98	99	112	73	92	74	85	85	132	75	146	86	131	87	152	117	101	89	110
ENSSSAG00000000571	fam168a	family with sequence similarity 168 member A	32	23	15	20	12	16	28	18	12	13	11	15	26	15	20	51	30	41	21	22	25	28	31	29	29	22	19	11	13	12	18	34	17	13	19	14	14	24	12	19	35	29	34	27	29	35	33
ENSSSAG00000000572			3	1	1	3	1	1	1	0	1	1	0	1	0	0	3	1	2	2	1	2	0	0	0	0	0	2	1	1	2	1	1	1	0	1	1	0	1	0	0	3	1	2	2	1	3	0	0
ENSSSAG00000000573			2	0	0	0	0	0	0	0	0	0	0	0	0	0	0	0	0	0	0	0	0	0	0	0	0	1	0	0	0	0	0	0	0	0	0	0	0	0	0	0	0	0	0	0	0	0	0
ENSSSAG00000000574			6	6	7	8	8	9	13	7	19	4	4	3	5	11	3	13	1	6	3	6	0	2	4	3	4	4	5	5	5	8	10	16	7	21	6	5	3	5	9	3	9	1	5	4	8	0	2
ENSSSAG00000000575			62	47	58	68	40	11	20	24	22	20	32	43	42	37	34	31	20	20	20	20	8	9	26	15	19	43	39	44	43	39	13	24	22	24	30	42	40	38	29	32	21	19	17	26	26	11	11
ENSSSAG00000000576			152	144	145	190	113	159	98	167	124	60	87	141	108	216	107	236	113	207	96	114	111	173	132	114	164	106	119	109	120	109	181	118	155	135	89	114	132	98	170	101	160	109	172	124	149	155	207
ENSSSAG00000000577			207	183	203	244	150	329	158	168	148	309	242	274	305	378	261	479	402	362	286	183	226	183	282	289	392	144	152	152	153	145	375	190	156	162	460	316	256	277	297	247	325	389	300	369	240	315	219
ENSSSAG00000000578		complexin 4a	0	0	0	0	0	0	0	0	0	0	0	0	0	0	0	0	0	0	0	0	0	0	0	0	0	0	0	0	0	0	0	0	0	0	0	0	0	0	0	0	0	0	0	0	0	0	0
ENSSSAG00000000579			0	0	0	0	0	0	1	0	0	1	0	0	2	1	1	0	0	0	0	0	0	0	0	0	0	0	0	0	0	0	0	1	0	0	1	0	0	2	1	1	0	0	0	0	0	0	0
ENSSSAG00000000580	FABP6	gastrotropin-like	0	1	0	0	0	3	2	1	2	2	0	0	0	1	0	1	0	0	1	0	0	0	0	1	0	0	1	0	0	0	3	2	1	2	3	0	0	0	1	0	1	0	0	1	0	0	0
ENSSSAG00000000581	soul3	heme-binding protein 1-like	72	43	48	64	35	42	24	47	33	38	34	55	51	64	42	78	54	59	48	32	35	53	38	36	46	50	36	36	40	34	48	29	44	36	57	44	51	46	50	40	53	52	49	62	42	49	63
ENSSSAG00000000582	RNZ2	elaC ribonuclease Z 2	335	306	291	357	223	187	153	200	197	188	229	269	320	312	241	393	323	322	259	182	244	208	335	264	437	233	254	218	225	215	213	184	186	215	280	299	252	291	245	228	266	312	267	334	238	340	249
ENSSSAG00000000583			49	40	62	77	44	53	37	48	28	44	49	64	55	86	57	74	46	73	41	35	30	35	37	31	60	34	33	47	48	42	60	45	45	31	66	64	60	50	68	54	50	44	61	53	46	42	42
ENSSSAG00000000584	bhlha15	class A basic helix-loop-helix protein 15-like	7	5	5	6	9	6	5	4	1	3	1	3	3	5	7	3	2	4	0	3	2	6	5	1	3	5	4	4	4	9	7	6	4	1	4	1	3	3	4	7	2	2	3	0	4	3	7
ENSSSAG00000000585			10	12	10	18	9	20	12	15	9	11	9	15	6	25	16	26	17	23	13	7	8	8	10	14	10	7	10	8	11	9	23	14	14	10	16	12	14	5	20	15	18	16	19	17	9	11	10
ENSSSAG00000000586	tob1a	transducer of ERBB2, 1a	4	4	2	4	4	0	1	3	1	0	0	0	0	0	0	1	0	0	0	0	1	0	1	0	0	3	3	2	3	4	0	1	3	1	0	0	0	0	0	0	1	0	0	0	0	1	0
ENSSSAG00000000587	ssa-mir-338a-2	ssa-mir-338a-2	0	0	0	0	0	0	0	0	0	0	0	0	0	0	0	0	0	0	0	0	0	0	0	0	0	0	0	0	0	0	0	0	0	0	0	0	0	0	0	0	0	0	0	0	0	0	0
ENSSSAG00000000588		stonustoxin subunit beta-like	1	0	0	0	0	0	0	0	0	0	0	0	0	0	0	0	0	0	0	0	0	0	0	0	0	1	0	0	0	0	0	0	0	0	0	0	0	0	0	0	0	0	0	0	0	0	0
ENSSSAG00000000589	ccnjl	cyclin-J-like	26	24	40	33	29	7	10	19	16	3	11	17	23	22	20	37	19	20	19	22	9	21	10	13	5	18	20	30	21	28	8	12	18	17	4	14	16	21	17	19	25	18	17	24	29	13	25
ENSSSAG00000000590	hhat	hedgehog acyltransferase	136	116	131	154	90	97	81	91	94	105	116	94	148	133	147	214	174	138	120	64	90	73	113	93	164	95	96	98	97	87	111	98	85	103	156	152	88	135	104	139	145	168	114	155	84	126	87
ENSSSAG00000000591	nthl1	endonuclease III-like protein 1	22	19	24	22	24	5	12	19	11	3	19	13	8	15	10	11	10	7	4	10	6	6	14	5	8	15	16	18	14	23	6	14	18	12	4	25	12	7	12	9	7	10	6	5	13	8	7
ENSSSAG00000000592	cacng1b	calcium channel, voltage-dependent, gamma subunit 1b	0	0	0	0	0	0	0	0	0	0	0	0	0	0	0	0	0	0	0	0	0	0	0	0	0	0	0	0	0	0	0	0	0	0	0	0	0	0	0	0	0	0	0	0	0	0	0
ENSSSAG00000000593	dcdc2b	doublecortin domain-containing protein 2-like	0	0	0	0	0	0	0	0	0	0	0	0	0	0	0	0	1	0	0	0	0	0	1	0	0	0	0	0	0	0	0	0	0	0	0	0	0	0	0	0	0	1	0	0	0	0	0
ENSSSAG00000000594	tspan34	tetraspanin-1-like	0	0	0	0	0	0	1	0	0	0	0	0	0	0	0	0	0	0	0	0	0	0	0	0	0	0	0	0	0	0	0	1	0	0	0	0	0	0	0	0	0	0	0	0	0	0	0
ENSSSAG00000000595		probable E3 ubiquitin-protein ligase HERC6	140	154	169	257	144	2795	3433	4042	3673	2666	8	5	4	6	7	6	3	2	1	0	263	307	360	426	467	97	128	127	162	139	3185	4135	3759	4011	3971	10	5	4	5	7	4	3	2	1	0	367	367
ENSSSAG00000000596		heme-binding protein 1-like	0	0	0	0	0	0	1	2	0	0	0	0	0	0	0	1	0	0	0	1	0	0	0	0	0	0	0	0	0	0	0	1	2	0	0	0	0	0	0	0	1	0	0	0	1	0	0
ENSSSAG00000000597			0	0	0	0	0	0	0	0	0	0	0	1	0	0	0	0	0	0	0	0	0	0	0	0	0	0	0	0	0	0	0	0	0	0	0	0	1	0	0	0	0	0	0	0	0	0	0
ENSSSAG00000000598	ACTC1	actin alpha cardiac muscle 1	21	18	16	18	9	0	4	2	7	0	1	6	8	7	5	0	2	2	0	2	2	0	4	1	2	15	15	12	11	9	0	5	2	8	0	1	6	7	5	5	0	2	2	0	3	3	0
ENSSSAG00000000599			33	33	42	40	23	37	26	26	22	23	24	48	47	87	38	58	33	47	28	18	19	17	21	24	22	23	27	32	25	22	42	31	24	24	34	31	45	43	68	36	39	32	39	36	24	26	20
ENSSSAG00000000600	mapk10	mitogen-activated protein kinase 10	17	18	18	22	9	19	8	6	7	16	12	17	25	19	32	24	23	21	12	13	13	7	4	6	10	12	15	14	14	9	22	10	6	8	24	16	16	23	15	30	16	22	17	15	17	18	8
ENSSSAG00000000601	cacng4b	voltage-dependent calcium channel gamma-4 subunit-like	0	0	0	1	0	0	1	0	0	1	1	1	0	1	0	1	0	0	0	0	0	0	0	0	0	0	0	0	1	0	0	1	0	0	1	1	1	0	1	0	1	0	0	0	0	0	0
ENSSSAG00000000602	prkcha	protein kinase C eta type-like	19	17	14	21	9	25	30	38	30	16	9	12	11	12	9	23	16	18	13	16	18	15	12	9	17	13	14	11	13	9	28	36	35	33	24	12	11	10	9	9	16	15	15	17	21	25	18
ENSSSAG00000000603		protein NLRC3-like	117	105	138	151	83	134	87	126	91	88	74	104	149	157	155	181	112	153	81	82	70	85	57	76	115	81	87	104	95	80	153	105	117	99	131	97	97	136	123	147	123	108	127	104	107	98	102
ENSSSAG00000000604	tagln3a	transgelin-3-like	0	0	0	2	0	3	1	2	1	0	2	0	1	5	4	5	6	8	0	1	0	1	0	0	0	0	0	0	1	0	3	1	2	1	0	3	0	1	4	4	3	6	7	0	1	0	1
ENSSSAG00000000605			1	0	0	0	0	0	0	0	0	0	0	0	0	0	0	0	0	0	0	0	0	0	0	0	0	1	0	0	0	0	0	0	0	0	0	0	0	0	0	0	0	0	0	0	0	0	0
ENSSSAG00000000606	crip3	cysteine-rich protein 2-like	1581	1348	1614	1768	1307	463	522	692	569	322	867	1261	1187	1355	1143	1329	955	1085	745	762	294	296	340	251	292	1099	1118	1211	1112	1262	528	629	643	621	480	1133	1180	1080	1065	1081	901	923	899	960	997	410	354
ENSSSAG00000000607			0	0	0	0	0	0	0	0	0	0	0	0	0	0	0	0	0	0	0	0	0	0	0	0	0	0	0	0	0	0	0	0	0	0	0	0	0	0	0	0	0	0	0	0	0	0	0
ENSSSAG00000000608			0	0	0	0	0	0	0	0	0	0	0	0	0	0	0	0	0	0	0	0	0	0	0	0	0	0	0	0	0	0	0	0	0	0	0	0	0	0	0	0	0	0	0	0	0	0	0
ENSSSAG00000000609		tetraspanin-16-like	0	0	0	0	0	0	2	1	0	0	0	0	0	0	0	0	0	0	0	0	1	0	0	0	0	0	0	0	0	0	0	2	1	0	0	0	0	0	0	0	0	0	0	0	0	1	0
ENSSSAG00000000610	noc4l	nucleolar complex associated 4 homolog	1314	1163	1181	1436	958	1186	773	1119	1031	901	919	1064	1094	1524	1129	1455	1136	1228	789	665	1011	1016	1321	1301	1765	914	964	886	903	925	1352	931	1041	1126	1342	1201	995	995	1197	1068	986	1098	1018	1017	870	1410	1214
ENSSSAG00000000611			0	0	1	0	0	0	1	0	1	0	0	0	0	0	0	0	0	0	0	0	0	0	0	0	0	0	0	1	0	0	0	1	0	1	0	0	0	0	0	0	0	0	0	0	0	0	0
ENSSSAG00000000612			0	1	0	1	0	2	0	1	1	0	0	0	0	0	1	0	0	0	1	0	0	0	1	0	0	0	1	0	1	0	2	0	1	1	0	0	0	0	0	1	0	0	0	1	0	0	0
ENSSSAG00000000613	vps54	E3 ubiquitin-protein ligase pellino homolog 1-like	763	682	652	754	501	321	503	663	582	184	272	373	364	426	323	366	231	312	204	217	225	301	393	253	309	531	565	489	474	484	366	606	617	636	274	355	349	331	335	306	248	223	259	263	284	314	360
ENSSSAG00000000614	triobpb	TRIO and F-actin-binding protein-like	299	233	298	350	193	309	205	248	222	184	157	318	268	441	257	615	413	548	266	276	167	194	216	196	238	208	193	224	220	186	352	247	231	242	274	205	297	244	346	243	417	399	454	343	361	233	232
ENSSSAG00000000615			0	0	0	0	0	0	0	0	0	0	0	0	0	0	0	0	0	0	0	0	0	0	0	0	0	0	0	0	0	0	0	0	0	0	0	0	0	0	0	0	0	0	0	0	0	0	0
ENSSSAG00000000616		proteoglycan 4-like	0	0	0	0	1	0	0	0	0	1	0	1	0	0	0	0	0	0	0	1	1	0	0	0	0	0	0	0	0	1	0	0	0	0	1	0	1	0	0	0	0	0	0	0	1	1	0
ENSSSAG00000000617	dand5	DAN domain family member 5-like	0	0	0	0	0	0	0	0	0	0	0	0	0	0	0	0	0	0	0	0	0	0	0	0	0	0	0	0	0	0	0	0	0	0	0	0	0	0	0	0	0	0	0	0	0	0	0
ENSSSAG00000000618	strap	serine/threonine kinase receptor associated protein	2	2	0	3	0	1	0	1	2	2	0	0	1	2	2	0	2	2	3	0	2	1	1	4	0	1	2	0	2	0	1	0	1	2	3	0	0	1	2	2	0	2	2	4	0	3	1
ENSSSAG00000000619			40	56	43	60	34	61	36	45	54	41	44	53	50	105	50	60	36	46	34	31	29	32	38	28	55	28	46	32	38	33	70	43	42	59	61	57	50	45	82	47	41	35	38	44	41	40	38
ENSSSAG00000000620		F-BAR and double SH3 domains protein 2	4	1	5	9	2	4	7	6	6	3	4	9	1	7	1	14	10	12	7	7	4	3	1	1	3	3	1	4	6	2	5	8	6	7	4	5	8	1	5	1	9	10	10	9	9	6	4
ENSSSAG00000000621		parvalbumin, thymic-like	0	0	0	0	0	0	1	0	0	0	0	0	0	0	0	0	0	0	0	0	0	0	0	0	0	0	0	0	0	0	0	1	0	0	0	0	0	0	0	0	0	0	0	0	0	0	0
ENSSSAG00000000622			0	0	0	0	0	0	0	0	0	0	0	0	0	0	0	0	0	0	0	0	0	0	0	0	0	0	0	0	0	0	0	0	0	0	0	0	0	0	0	0	0	0	0	0	0	0	0
ENSSSAG00000000623	ABHDA	mycophenolic acid acyl-glucuronide esterase, mitochondrial-like	1712	1567	1863	2143	1316	2736	1236	1482	1218	1301	1273	2478	1673	3508	1580	3022	1400	2457	1033	1323	1011	1585	1332	1205	1709	1190	1299	1398	1348	1271	3118	1489	1378	1330	1938	1663	2318	1522	2756	1495	2048	1354	2036	1332	1732	1410	1895
ENSSSAG00000000624			26	12	23	31	12	50	9	17	13	17	28	47	47	74	36	59	34	54	21	24	21	29	35	29	35	18	10	17	19	12	57	11	16	14	25	37	44	43	58	34	40	33	45	27	31	29	35
ENSSSAG00000000625	rx3	retinal homeobox gene 3	0	0	0	0	0	0	0	0	0	0	0	0	0	0	0	0	0	0	0	0	0	0	0	0	0	0	0	0	0	0	0	0	0	0	0	0	0	0	0	0	0	0	0	0	0	0	0
ENSSSAG00000000626	nt5c2l1	5'-nucleotidase, cytosolic II, like 1	0	1	1	0	0	0	0	1	1	0	2	1	0	3	0	1	0	0	0	0	0	1	0	0	0	0	1	1	0	0	0	0	1	1	0	3	1	0	2	0	1	0	0	0	0	0	1
ENSSSAG00000000627	rcan3	RCAN family member 3	0	1	0	1	0	0	0	0	3	0	0	0	2	1	2	0	0	2	1	0	0	0	0	0	1	0	1	0	1	0	0	0	0	3	0	0	0	2	1	2	0	0	2	1	0	0	0
ENSSSAG00000000628			0	0	0	0	0	0	0	0	0	0	0	0	0	0	0	0	0	0	0	0	0	0	0	0	0	0	0	0	0	0	0	0	0	0	0	0	0	0	0	0	0	0	0	0	0	0	0
ENSSSAG00000000629			5	5	7	6	2	4	3	4	5	1	3	4	4	9	5	8	5	8	3	5	1	3	3	1	2	3	4	5	4	2	5	4	4	5	1	4	4	4	7	5	5	5	7	4	7	1	4
ENSSSAG00000000630	S22A7	solute carrier family 22 member 7-like	1	1	0	5	2	1	0	0	1	0	0	0	0	0	2	0	1	0	0	0	0	0	1	0	0	1	1	0	3	2	1	0	0	1	0	0	0	0	0	2	0	1	0	0	0	0	0
ENSSSAG00000000631	ankra2	ankyrin repeat family A protein 2-like	233	170	265	254	168	221	145	150	155	123	145	233	195	298	219	398	225	379	182	208	115	162	192	129	183	162	141	199	160	162	252	175	139	169	183	189	218	177	234	207	270	218	314	235	272	160	194
ENSSSAG00000000632		probable E3 ubiquitin-protein ligase HERC3	1107	915	960	1368	787	9301	5659	7228	6333	5843	9	6	9	7	25	18	16	12	8	10	1069	1371	1381	1239	2034	770	759	720	861	760	10600	6816	6721	6915	8703	12	6	8	5	24	12	15	10	10	13	1491	1639
ENSSSAG00000000633			0	0	0	0	0	0	0	0	0	0	0	0	0	0	0	0	0	0	0	0	0	0	0	0	0	0	0	0	0	0	0	0	0	0	0	0	0	0	0	0	0	0	0	0	0	0	0
ENSSSAG00000000634		NACHT, LRR and PYD domains-containing protein 1-like	7	1	5	11	4	64	23	58	32	30	0	3	3	8	2	7	2	6	1	3	4	7	2	7	4	5	1	4	7	4	73	28	54	35	45	0	3	3	6	2	5	2	5	1	4	6	8
ENSSSAG00000000635	tecrb	very-long-chain enoyl-CoA reductase-like	53	49	50	74	45	50	41	76	52	22	27	56	38	59	33	79	46	52	46	43	26	30	38	33	58	37	41	38	47	43	57	49	71	57	33	35	52	35	46	31	54	44	43	59	56	36	36
ENSSSAG00000000636	pus1	pseudouridine synthase 1	742	639	642	826	512	549	510	664	499	575	530	504	556	641	565	819	653	661	476	354	600	549	745	670	1047	516	530	482	520	495	626	614	617	545	856	693	471	506	504	535	555	631	548	614	463	837	656
ENSSSAG00000000637	hcn1	potassium/sodium hyperpolarization-activated cyclic nucleotide-gated channel 1-like	3	7	3	5	2	4	1	1	3	2	3	6	6	8	4	14	3	5	4	4	1	2	3	1	0	2	6	2	3	2	5	1	1	3	3	4	6	5	6	4	9	3	4	5	5	1	2
ENSSSAG00000000638		GS homeobox 1-like	0	0	0	0	0	0	0	0	0	0	0	0	0	0	0	0	0	0	0	0	0	0	0	0	0	0	0	0	0	0	0	0	0	0	0	0	0	0	0	0	0	0	0	0	0	0	0
ENSSSAG00000000639			0	0	0	0	0	0	0	0	0	0	0	0	0	0	0	0	0	0	0	0	0	0	0	0	0	0	0	0	0	0	0	0	0	0	0	0	0	0	0	0	0	0	0	0	0	0	0
ENSSSAG00000000640	tbc1d16	TBC1 domain family member 16-like	279	209	256	299	210	28	102	140	99	17	67	105	87	75	88	86	28	55	38	63	68	110	122	45	67	194	173	192	188	203	32	123	130	108	25	88	98	79	59	83	58	27	46	49	82	95	131
ENSSSAG00000000641	xcr1b.1	chemokine XC receptor 1-like	0	0	1	2	0	1	0	1	0	0	1	0	2	0	0	0	1	0	0	0	0	0	0	0	0	0	0	1	1	0	1	0	1	0	0	1	0	2	0	0	0	1	0	0	0	0	0
ENSSSAG00000000642			0	0	0	1	0	1	0	0	1	0	1	1	0	3	0	0	0	0	0	0	0	1	0	0	1	0	0	0	1	0	1	0	0	1	0	1	1	0	2	0	0	0	0	0	0	0	1
ENSSSAG00000000643	pvalb9	parvalbumin, thymic CPV3-like	0	0	0	0	0	0	0	0	0	1	0	0	1	0	0	0	0	0	1	0	0	0	0	0	0	0	0	0	0	0	0	0	0	0	1	0	0	1	0	0	0	0	0	1	0	0	0
ENSSSAG00000000644	ndufb7	NADH dehydrogenase	464	389	403	491	339	145	328	357	315	212	242	191	344	250	320	243	310	212	274	167	337	204	392	359	388	323	323	302	309	327	165	395	332	344	316	316	179	313	196	303	165	300	176	353	219	470	244
ENSSSAG00000000645	mtif3	mitochondrial translational initiation factor 3	35	39	29	37	19	16	43	33	24	17	22	20	26	32	19	28	40	28	27	13	19	11	27	23	23	24	32	22	23	18	18	52	31	26	25	29	19	24	25	18	19	39	23	35	17	26	13
ENSSSAG00000000646			0	0	0	0	0	0	0	0	0	0	0	0	0	0	0	0	0	0	0	0	0	0	0	0	0	0	0	0	0	0	0	0	0	0	0	0	0	0	0	0	0	0	0	0	0	0	0
ENSSSAG00000000647			0	0	0	0	0	0	0	0	0	0	0	0	0	0	0	0	0	0	0	0	0	0	0	0	0	0	0	0	0	0	0	0	0	0	0	0	0	0	0	0	0	0	0	0	0	0	0
ENSSSAG00000000648			1	0	0	0	0	1	2	2	0	0	0	0	1	1	1	2	1	2	2	0	0	0	0	0	0	1	0	0	0	0	1	2	2	0	0	0	0	1	1	1	1	1	2	3	0	0	0
ENSSSAG00000000649			0	0	0	0	0	0	0	0	0	0	0	0	0	0	0	0	0	0	0	0	0	0	0	0	0	0	0	0	0	0	0	0	0	0	0	0	0	0	0	0	0	0	0	0	0	0	0
ENSSSAG00000000650	brms1	breast cancer metastasis-suppressor 1 homolog	76	60	65	62	35	58	27	39	32	53	60	73	102	96	97	138	97	103	67	55	52	37	64	55	74	53	50	49	39	34	66	33	36	35	79	78	68	93	75	92	94	94	85	86	72	73	44
ENSSSAG00000000651		OX-2 membrane glycoprotein-like	73	63	64	92	54	411	218	269	198	319	60	77	96	83	87	469	308	400	254	153	336	352	332	396	568	51	52	48	58	52	468	263	250	216	475	78	72	87	65	82	318	298	332	327	200	469	421
ENSSSAG00000000652			0	0	0	0	0	0	0	0	0	2	2	0	1	0	0	0	0	0	0	1	0	0	0	0	0	0	0	0	0	0	0	0	0	0	3	3	0	1	0	0	0	0	0	0	1	0	0
ENSSSAG00000000653			0	0	0	0	0	0	0	0	0	0	0	0	0	0	0	0	0	0	0	0	0	0	0	0	0	0	0	0	0	0	0	0	0	0	0	0	0	0	0	0	0	0	0	0	0	0	0
ENSSSAG00000000654	rhobtb1	rho-related BTB domain-containing protein 1-like	0	0	0	0	0	0	0	0	0	0	0	0	0	0	0	0	0	0	0	0	0	0	0	0	0	0	0	0	0	0	0	0	0	0	0	0	0	0	0	0	0	0	0	0	0	0	0
ENSSSAG00000000655	dnaja3b	dnaJ homolog subfamily A member 3, mitochondrial-like	835	706	822	967	624	380	398	535	476	298	441	608	588	713	506	668	430	567	332	452	478	553	662	490	677	581	585	617	608	603	433	479	497	520	444	576	569	535	560	479	453	416	470	428	592	667	661
ENSSSAG00000000656	wasf3	WASP family member 3	6	3	7	6	4	3	7	6	5	1	2	6	2	6	1	3	2	2	0	5	2	1	4	0	2	4	2	5	4	4	3	8	6	5	1	3	6	2	5	1	2	2	2	0	7	3	1
ENSSSAG00000000657	nipal3	NIPA like domain containing 3	1800	1619	1714	2187	1389	1176	959	1283	1180	1247	1345	1358	1730	1904	1794	1778	1423	1339	1193	752	768	743	1028	976	1334	1252	1342	1286	1376	1342	1340	1155	1193	1289	1857	1758	1270	1574	1496	1697	1205	1376	1110	1538	984	1071	888
ENSSSAG00000000658			0	0	0	0	0	0	0	2	0	0	0	0	0	0	0	0	0	0	0	0	0	0	0	0	0	0	0	0	0	0	0	0	2	0	0	0	0	0	0	0	0	0	0	0	0	0	0
ENSSSAG00000000659	ccz1	CCZ1 homolog, vacuolar protein trafficking and biogenesis associated	113	76	94	112	64	109	86	130	84	111	90	103	125	91	129	129	119	81	100	39	75	42	92	111	122	79	63	71	70	62	124	104	121	92	165	118	96	114	71	122	87	115	67	129	51	105	50
ENSSSAG00000000660	dnm2a	dynamin-2-like	717	546	644	781	487	592	520	746	631	240	177	569	345	637	337	732	274	665	209	400	446	959	669	460	522	499	453	483	491	470	675	626	694	689	357	231	532	314	500	319	496	265	551	269	524	622	1146
ENSSSAG00000000661		regulator of G-protein signaling 6-like	2	0	0	1	0	0	0	1	0	0	0	0	0	0	0	1	1	0	0	0	0	0	0	0	0	1	0	0	1	0	0	0	1	0	0	0	0	0	0	0	1	1	0	0	0	0	0
ENSSSAG00000000662	ppp1r14bb	protein phosphatase 1 regulatory subunit 14B-like	110	95	100	123	78	166	65	68	74	103	109	175	174	253	153	221	185	203	107	105	74	91	100	111	135	76	79	75	77	75	189	78	63	81	153	142	164	158	199	145	150	179	168	138	137	103	109
ENSSSAG00000000663			5	4	8	7	5	48	30	32	28	21	4	9	7	3	10	17	7	10	8	4	8	7	9	8	14	3	3	6	4	5	55	36	30	31	31	5	8	6	2	9	12	7	8	10	5	11	8
ENSSSAG00000000664			0	0	0	0	0	0	0	0	0	0	0	0	0	0	0	0	0	0	0	0	0	0	0	0	0	0	0	0	0	0	0	0	0	0	0	0	0	0	0	0	0	0	0	0	0	0	0
ENSSSAG00000000665			281	184	214	228	167	74	176	197	189	58	80	110	143	117	162	149	104	71	70	73	119	147	230	97	94	195	153	161	143	161	84	212	183	206	86	105	103	130	92	153	101	101	59	90	96	166	176
ENSSSAG00000000666			208	186	200	249	171	146	64	96	73	74	124	294	179	318	135	262	155	258	92	120	90	158	123	109	148	145	154	150	157	165	166	77	89	80	110	162	275	163	250	128	178	150	214	119	157	126	189
ENSSSAG00000000667	srebf2	sterol regulatory element binding transcription factor 2	2915	2239	2605	3032	2034	1431	1637	2264	1741	1150	1399	1745	2126	1839	2101	2604	2139	2192	1574	1613	1252	1377	1911	1384	1756	2027	1856	1954	1907	1965	1631	1972	2105	1901	1713	1828	1632	1934	1445	1988	1765	2068	1817	2029	2111	1746	1646
ENSSSAG00000000668			4	8	7	12	5	4	5	8	6	3	6	8	5	10	5	6	2	4	3	0	3	4	0	3	2	3	7	5	8	5	5	6	7	7	4	8	7	5	8	5	4	2	3	4	0	4	5
ENSSSAG00000000669		shisa family member 2	6	5	5	7	3	4	4	7	4	3	2	6	9	5	6	9	5	16	7	2	3	1	2	7	6	4	4	4	4	3	5	5	7	4	4	3	6	8	4	6	6	5	13	9	3	4	1
ENSSSAG00000000670	dnajb1b	dnaJ homolog subfamily B member 1-like	236	172	198	192	158	6052	6328	5942	5274	4561	87	102	130	115	117	3167	798	808	543	377	1516	693	974	727	764	164	143	149	121	153	6897	7621	5525	5759	6793	114	95	118	90	111	2146	772	670	700	493	2114	828
ENSSSAG00000000671		gastrula zinc finger protein XlCGF57.1-like	17	31	24	31	19	25	25	19	16	14	22	26	24	24	23	39	18	25	12	12	16	12	24	21	38	12	26	18	19	18	28	30	18	17	21	29	24	22	19	22	26	17	21	15	16	22	14
ENSSSAG00000000672		uncharacterized LOC106595319	0	0	0	1	0	0	2	2	1	1	0	1	0	0	0	2	0	0	0	0	0	0	1	1	1	0	0	0	1	0	0	2	2	1	1	0	1	0	0	0	1	0	0	0	0	0	0
ENSSSAG00000000673	rps3	40S ribosomal protein S3	4296	3853	4091	4825	3312	1722	2820	3830	2803	2175	2390	1995	3399	2761	3112	3385	3965	2594	2876	1942	3840	2784	5277	4459	5577	2987	3195	3069	3035	3199	1962	3396	3561	3061	3240	3123	1866	3092	2169	2944	2294	3834	2150	3708	2542	5355	3328
ENSSSAG00000000674	nfixa	nuclear factor 1 X-type-like	1338	1172	1241	1526	1000	2102	1278	1581	1342	1627	1120	1450	1564	2081	1499	2891	1957	2538	1506	1383	1766	2042	2080	2242	2984	930	972	931	960	966	2395	1539	1470	1465	2423	1464	1356	1423	1635	1418	1959	1892	2103	1941	1810	2463	2441
ENSSSAG00000000675			0	0	0	0	0	0	0	0	0	0	0	0	0	0	0	0	0	0	0	0	0	0	0	0	0	0	0	0	0	0	0	0	0	0	0	0	0	0	0	0	0	0	0	0	0	0	0
ENSSSAG00000000676			3	3	10	10	7	0	2	3	5	3	5	4	3	1	6	8	7	1	6	7	0	0	3	2	1	2	2	8	6	7	0	2	3	5	4	7	4	3	1	6	5	7	1	8	9	0	0
ENSSSAG00000000677			24	26	18	26	10	10	8	7	16	12	16	18	19	37	19	24	13	21	13	17	14	19	10	16	17	17	22	14	16	10	11	10	7	17	18	21	17	17	29	18	16	13	17	17	22	20	23
ENSSSAG00000000678	CDH2	cadherin-2-like	3651	2998	3382	3968	2786	1472	1507	2083	1749	680	1141	2684	1813	2810	1724	2943	1407	2505	1116	1814	1001	1876	1538	1043	1151	2539	2486	2537	2496	2691	1678	1815	1937	1910	1013	1491	2511	1649	2208	1631	1994	1361	2076	1439	2374	1396	2242
ENSSSAG00000000679	dlgap5	discs, large (Drosophila) homolog-associated protein 5	0	0	0	0	0	0	1	0	3	0	1	1	1	0	0	0	1	0	1	0	0	0	0	0	0	0	0	0	0	0	0	1	0	3	0	1	1	1	0	0	0	1	0	1	0	0	0
ENSSSAG00000000680			977	792	871	1085	588	771	524	636	502	556	600	788	841	1136	804	1023	622	780	459	373	361	353	388	410	550	679	657	653	682	568	879	631	591	548	828	784	737	765	893	761	693	601	646	592	488	503	422
ENSSSAG00000000681	smg1	SMG1 nonsense mediated mRNA decay associated PI3K related kinase	1689	1219	1572	1678	1095	571	1206	1894	1426	406	396	662	793	589	763	803	618	691	566	664	997	1287	1742	848	911	1174	1011	1179	1056	1058	651	1453	1761	1557	605	517	619	721	463	722	544	598	573	730	869	1390	1538
ENSSSAG00000000682	grhl3	grainyhead-like protein 3 homolog	0	0	1	0	0	0	1	2	0	0	0	1	0	0	0	0	0	0	0	0	0	0	0	0	0	0	0	1	0	0	0	1	2	0	0	0	1	0	0	0	0	0	0	0	0	0	0
ENSSSAG00000000683			64	61	53	75	32	88	61	73	41	46	44	71	56	126	59	96	59	95	41	51	35	53	40	42	61	45	51	40	47	31	100	73	68	45	69	57	66	51	99	56	65	57	79	53	67	49	63
ENSSSAG00000000684	ssa-mir-301a-1	ssa-mir-301a-1	0	0	0	0	0	0	0	0	0	0	0	0	0	0	0	0	0	0	0	0	0	0	0	0	0	0	0	0	0	0	0	0	0	0	0	0	0	0	0	0	0	0	0	0	0	0	0
ENSSSAG00000000685		remodeling and spacing factor 1-like	321	232	291	356	206	274	191	234	188	149	124	321	242	402	249	469	229	439	166	255	153	236	195	164	235	223	192	218	224	199	312	230	218	205	222	162	300	220	316	236	318	221	364	214	334	213	282
ENSSSAG00000000686	adamts2	A disintegrin and metalloproteinase with thrombospondin motifs 2-like	0	0	0	1	0	0	0	2	0	0	0	0	0	1	0	0	0	0	0	0	0	0	0	0	0	0	0	0	1	0	0	0	2	0	0	0	0	0	1	0	0	0	0	0	0	0	0
ENSSSAG00000000687	nt5c2b	cytosolic purine 5'-nucleotidase-like	72	52	66	81	52	46	29	56	50	24	13	18	22	22	14	18	13	22	18	19	144	225	209	192	244	50	43	50	51	50	52	35	52	55	36	17	17	20	17	13	12	13	18	23	25	201	269
ENSSSAG00000000688	PITPNC1	cytoplasmic phosphatidylinositol transfer protein 1-like	4	2	2	4	0	2	0	2	3	1	0	3	1	1	1	3	0	2	1	0	0	0	3	3	0	3	2	2	3	0	2	0	2	3	1	0	3	1	1	1	2	0	2	1	0	0	0
ENSSSAG00000000689	btf3	basic transcription factor 3-1	8146	7497	7469	9188	6001	2793	5157	6803	5685	4521	4486	3330	5256	4080	5600	6003	8269	4567	5372	3062	6932	4180	9084	7218	10280	5665	6216	5603	5780	5796	3183	6211	6326	6208	6734	5862	3115	4781	3206	5299	4068	7996	3785	6925	4008	9666	4996
ENSSSAG00000000690	ATL2	atlastin-2-like	332	284	324	339	237	159	186	233	213	149	129	172	229	208	227	239	217	199	171	122	142	161	209	160	230	231	235	243	213	229	181	224	217	233	222	169	161	208	163	215	162	210	165	220	160	198	192
ENSSSAG00000000691	ATP6V1A	V-type proton ATPase catalytic subunit A-like	2267	1884	2071	2398	1605	634	1114	1502	1215	512	763	1148	1246	1135	1112	1314	994	955	697	773	787	853	1079	792	912	1576	1562	1554	1508	1550	723	1342	1397	1327	763	997	1074	1133	892	1052	890	961	792	899	1012	1097	1020
ENSSSAG00000000692	lpar2b	lysophosphatidic acid receptor 2-like	17	11	20	20	24	8	22	16	17	7	6	11	6	13	4	6	1	4	4	5	7	7	14	3	6	12	9	15	13	23	9	26	15	19	10	8	10	5	10	4	4	1	3	5	7	10	8
ENSSSAG00000000693	ICLN	methylosome subunit pICln-like	136	127	148	158	130	83	79	89	66	58	101	100	120	129	134	173	149	136	113	76	84	103	127	151	192	95	105	111	99	126	95	95	83	72	86	132	94	109	101	127	117	144	113	146	99	117	123
ENSSSAG00000000694	foxd1	forkhead box protein D1-like	88	74	59	90	44	9	29	42	33	6	14	25	20	20	18	28	9	23	20	20	10	16	15	9	14	61	61	44	57	42	10	35	39	36	9	18	23	18	16	17	19	9	19	26	26	14	19
ENSSSAG00000000695	pkd2	polycystin-2-like	736	575	635	738	496	492	471	619	586	318	270	551	476	599	482	689	487	652	343	466	276	425	382	281	350	512	477	476	464	479	561	567	576	640	474	353	515	433	471	456	467	471	540	442	610	385	508
ENSSSAG00000000696	ssa-mir-33a-2	ssa-mir-33a-2	0	0	0	0	0	0	0	0	0	0	0	0	0	0	0	1	0	0	0	0	0	0	0	0	0	0	0	0	0	0	0	0	0	0	0	0	0	0	0	0	1	0	0	0	0	0	0
ENSSSAG00000000697	axin2	axin 2 (conductin, axil)	17	16	29	36	10	24	17	26	24	13	11	16	17	13	9	26	13	20	11	9	10	31	40	29	33	12	13	22	23	10	27	20	24	26	19	14	15	15	10	9	18	13	17	14	12	14	37
ENSSSAG00000000698	rsph10b	radial spoke head 10 homolog B-like	108	71	90	94	62	90	32	63	47	40	49	98	70	131	71	184	71	117	45	81	30	43	46	35	48	75	59	68	59	60	103	39	59	51	60	64	92	64	103	67	125	69	97	58	106	42	51
ENSSSAG00000000699			0	0	1	0	0	0	0	0	0	1	0	0	1	0	1	0	1	0	0	1	0	0	1	0	0	0	0	1	0	0	0	0	0	0	1	0	0	1	0	1	0	1	0	0	1	0	0
ENSSSAG00000000700			0	0	0	0	0	0	0	0	0	0	0	0	0	0	0	0	0	0	0	0	0	0	0	0	0	0	0	0	0	0	0	0	0	0	0	0	0	0	0	0	0	0	0	0	0	0	0
ENSSSAG00000000701	cnksr1	connector enhancer of kinase suppressor of ras 1-like	49	41	41	41	30	16	21	22	18	9	20	18	35	32	31	61	41	62	29	40	7	2	5	6	5	34	34	31	26	29	18	25	20	20	13	26	17	32	25	29	41	40	51	37	52	10	2
ENSSSAG00000000702	AQP11	aquaporin-11-like	21	11	12	12	4	13	2	2	3	2	15	16	21	29	10	22	17	18	7	7	8	7	9	5	11	15	9	9	8	4	15	2	2	3	3	20	15	19	23	9	15	16	15	9	9	11	8
ENSSSAG00000000703	CCDC134	coiled-coil domain-containing protein 134-like	25	25	20	20	24	31	24	33	21	23	11	19	19	23	25	41	47	53	20	30	41	34	40	38	42	17	21	15	13	23	35	29	31	23	34	14	18	17	18	24	28	45	44	26	39	57	41
ENSSSAG00000000704	rnf11a	RING finger protein 11-like	233	201	230	289	179	149	116	160	128	162	170	166	245	214	249	334	277	214	185	103	88	82	99	128	169	162	167	173	182	173	170	140	149	140	241	222	155	223	168	236	226	268	177	238	135	123	98
ENSSSAG00000000705		zinc finger protein 638-like	2041	1494	1855	2171	1318	1350	1263	1744	1329	648	777	1584	1156	1978	1088	2173	1136	2153	925	1411	878	1722	1311	1004	1247	1419	1239	1392	1366	1273	1538	1521	1622	1451	965	1015	1482	1051	1554	1029	1473	1098	1784	1192	1847	1224	2058
ENSSSAG00000000706			0	1	0	2	0	5	1	0	1	0	0	3	2	2	0	0	0	0	2	0	0	4	1	0	4	0	1	0	1	0	6	1	0	1	0	0	3	2	2	0	0	0	0	3	0	0	5
ENSSSAG00000000707	sec31b	protein transport protein Sec31A-like	755	668	740	825	595	470	396	509	459	214	311	620	509	792	479	982	369	745	381	524	316	504	445	309	355	525	554	555	519	575	536	477	473	501	319	406	580	463	622	453	665	357	617	491	686	441	602
ENSSSAG00000000708	pdxdc1	pyridoxal-dependent decarboxylase domain-containing protein 1-like	503	405	575	560	389	180	212	282	215	74	141	395	198	465	227	477	182	346	131	264	123	326	220	138	152	350	336	431	352	376	205	255	262	235	110	184	370	180	365	215	323	176	287	169	346	172	390
ENSSSAG00000000709	tmem174	transmembrane protein 174	0	0	0	0	0	0	0	0	0	0	0	0	0	0	0	0	0	0	0	0	0	0	0	0	0	0	0	0	0	0	0	0	0	0	0	0	0	0	0	0	0	0	0	0	0	0	0
ENSSSAG00000000710	sppl3	signal peptide peptidase-like 3	1818	1426	1598	1798	1205	857	822	1000	957	732	1085	1266	1599	1414	1452	1657	1395	1281	999	776	981	929	1370	1140	1500	1264	1182	1199	1131	1164	977	990	930	1045	1090	1418	1184	1454	1111	1374	1123	1349	1062	1288	1016	1368	1110
ENSSSAG00000000711	mrc2	C-type mannose receptor 2-like	92	100	92	97	70	30	27	55	40	12	35	58	52	67	45	58	34	44	21	45	17	28	28	19	17	64	83	69	61	68	34	33	51	44	18	46	54	47	53	43	39	33	36	27	59	24	33
ENSSSAG00000000712	prmt1	protein arginine methyltransferase 1	10396	9263	9490	11697	7815	10599	7758	10696	9629	9453	8308	9160	10463	11783	10212	16182	12532	12526	9304	7683	14940	15913	20584	18832	25521	7229	7680	7120	7358	7548	12079	9344	9946	10515	14080	10856	8569	9517	9258	9662	10966	12118	10382	11994	10057	20833	19021
ENSSSAG00000000713			0	0	0	0	0	0	0	0	0	0	0	0	0	0	0	0	0	0	0	0	0	0	0	0	0	0	0	0	0	0	0	0	0	0	0	0	0	0	0	0	0	0	0	0	0	0	0
ENSSSAG00000000714			69	62	56	80	50	62	36	42	35	39	47	77	52	80	68	113	73	96	50	46	55	66	59	64	89	48	51	42	50	48	71	43	39	38	58	61	72	47	63	64	77	71	80	64	60	77	79
ENSSSAG00000000715	ora5	olfactory receptor class A related 5	0	0	0	0	0	0	0	0	0	0	0	0	0	0	0	0	0	0	0	0	0	0	0	0	0	0	0	0	0	0	0	0	0	0	0	0	0	0	0	0	0	0	0	0	0	0	0
ENSSSAG00000000716	GDPD4	glycerophosphodiester phosphodiesterase domain-containing protein 5-like	2	4	5	6	7	5	3	12	5	2	3	0	7	2	4	9	2	4	3	2	2	1	0	5	0	1	3	4	4	7	6	4	11	5	3	4	0	6	2	4	6	2	3	4	3	3	1
ENSSSAG00000000717			0	0	1	0	0	0	0	0	0	0	0	0	0	0	0	0	0	0	0	0	0	0	0	0	0	0	0	1	0	0	0	0	0	0	0	0	0	0	0	0	0	0	0	0	0	0	0
ENSSSAG00000000718	apoa4a	apolipoprotein A-I-like	0	1	0	0	0	0	1	0	0	2	0	0	0	0	0	0	0	0	0	0	0	0	0	0	0	0	1	0	0	0	0	1	0	0	3	0	0	0	0	0	0	0	0	0	0	0	0
ENSSSAG00000000719	HMOX	heme oxygenase-like	413	317	357	483	301	569	532	623	558	538	208	154	236	241	263	745	659	484	502	325	315	238	379	378	444	287	263	268	304	291	648	641	579	609	801	272	144	215	189	249	505	637	401	647	425	439	284
ENSSSAG00000000720		far upstream element-binding protein 3	3902	3494	3807	4543	2895	3333	2187	2839	2623	2066	2385	4169	3451	4624	2989	5129	2867	4150	2315	3124	2614	3942	3753	2676	3612	2713	2897	2856	2858	2796	3798	2634	2640	2864	3077	3116	3900	3139	3633	2828	3476	2772	3440	2984	4089	3645	4712
ENSSSAG00000000721	pcy2	Ethanolamine-phosphate cytidylyltransferase	1650	1514	1645	1947	1252	1236	964	1251	1020	723	981	1645	1412	2209	1304	2079	1203	1894	926	1027	767	1148	1060	817	1142	1147	1255	1234	1225	1209	1409	1161	1163	1114	1077	1282	1539	1284	1736	1234	1409	1163	1570	1194	1344	1070	1372
ENSSSAG00000000722			0	0	1	0	0	0	0	0	0	0	0	0	0	0	0	0	0	0	0	0	2	0	0	1	0	0	0	1	0	0	0	0	0	0	0	0	0	0	0	0	0	0	0	0	0	3	0
ENSSSAG00000000723			0	0	0	0	0	1	0	0	1	0	0	0	0	0	0	0	0	0	0	0	0	0	0	0	0	0	0	0	0	0	1	0	0	1	0	0	0	0	0	0	0	0	0	0	0	0	0
ENSSSAG00000000724	zgc:113333	hexosaminidase D-like	25	11	9	18	12	9	1	8	6	12	5	17	11	10	6	20	11	9	2	5	8	9	14	9	6	17	9	7	11	12	10	1	7	7	18	7	16	10	8	6	14	11	7	3	7	11	11
ENSSSAG00000000725	crtac1	cartilage acidic protein 1	0	0	0	0	0	1	0	0	0	0	0	0	0	0	0	0	0	0	0	0	0	1	0	0	0	0	0	0	0	0	1	0	0	0	0	0	0	0	0	0	0	0	0	0	0	0	1
ENSSSAG00000000726		probable palmitoyltransferase ZDHHC8	1	0	0	1	0	0	0	0	0	0	0	1	0	0	0	1	0	0	0	2	0	0	0	0	0	1	0	0	1	0	0	0	0	0	0	0	1	0	0	0	1	0	0	0	3	0	0
ENSSSAG00000000727			0	0	0	0	0	0	0	1	0	0	0	0	0	0	0	0	0	0	0	0	0	0	0	0	1	0	0	0	0	0	0	0	1	0	0	0	0	0	0	0	0	0	0	0	0	0	0
ENSSSAG00000000728	vdac2	voltage-dependent anion-selective channel protein 2-like	14252	12510	13488	16065	10862	6899	6089	7967	6740	6838	10328	9545	12308	14451	12317	14792	11690	10326	8450	6046	8680	7345	10148	9694	13669	9911	10373	10119	10105	10491	7862	7334	7408	7360	10185	13496	8929	11195	11354	11654	10024	11304	8558	10893	7914	12104	8779
ENSSSAG00000000729	KDELR3	ER lumen protein-retaining receptor 3-like	137	147	141	167	110	64	81	97	95	128	154	74	140	111	178	174	255	133	195	65	44	26	38	47	58	95	122	106	105	106	73	98	90	104	191	201	69	127	87	168	118	247	110	251	85	61	31
ENSSSAG00000000730		HMG domain-containing protein 4-like	64	41	47	48	43	41	37	57	40	30	22	25	36	36	30	59	40	40	37	24	24	15	36	27	33	45	34	35	30	42	47	45	53	44	45	29	23	33	28	28	40	39	33	48	31	33	18
ENSSSAG00000000731	si:ch73-12o23.1	lysosomal alpha-glucosidase-like	276	227	274	320	199	152	121	183	139	88	138	233	235	237	237	299	177	223	151	154	133	179	149	97	113	192	188	206	201	192	173	146	170	152	131	180	218	214	186	224	203	171	185	195	202	185	214
ENSSSAG00000000732		GTPase IMAP family member 7-like	3	1	1	1	1	0	0	0	0	2	1	1	0	5	2	3	3	3	2	5	0	0	0	1	0	2	1	1	1	1	0	0	0	0	3	1	1	0	4	2	2	3	2	3	7	0	0
ENSSSAG00000000733	e4f1	E4F transcription factor 1	300	240	316	345	214	101	159	245	190	77	88	145	139	149	139	167	108	137	96	143	85	130	129	86	144	209	199	237	217	207	115	191	228	207	115	115	136	126	117	132	113	104	114	124	187	119	155
ENSSSAG00000000734		plectin-like	2	1	1	1	1	2	4	6	5	3	2	1	2	2	2	3	3	2	0	2	1	0	1	2	0	1	1	1	1	1	2	5	6	5	4	3	1	2	2	2	2	3	2	0	3	1	0
ENSSSAG00000000735		inward rectifier potassium channel 4-like	0	0	0	0	0	0	0	0	0	0	0	0	0	0	0	0	0	0	0	0	0	0	0	0	0	0	0	0	0	0	0	0	0	0	0	0	0	0	0	0	0	0	0	0	0	0	0
ENSSSAG00000000736		sporozoite surface protein 2-like	10	11	7	12	10	68	29	37	36	27	9	17	7	6	3	26	17	21	21	9	11	25	22	15	25	7	9	5	8	10	77	35	34	39	40	12	16	6	5	3	18	16	17	27	12	15	30
ENSSSAG00000000737			0	0	0	0	0	0	0	0	0	0	0	0	0	0	1	0	0	0	0	0	0	0	0	0	0	0	0	0	0	0	0	0	0	0	0	0	0	0	0	1	0	0	0	0	0	0	0
ENSSSAG00000000738			6	8	9	11	6	7	15	14	16	7	1	5	2	2	7	11	1	6	5	4	11	9	11	9	13	4	7	7	7	6	8	18	13	17	10	1	5	2	2	7	7	1	5	6	5	15	11
ENSSSAG00000000739	eif2ak1	eukaryotic translation initiation factor 2-alpha kinase 1	692	640	714	846	539	369	330	416	331	262	401	548	520	722	498	676	386	519	283	292	336	424	429	394	532	481	531	536	532	521	421	397	387	361	390	524	513	473	567	471	458	373	430	365	382	469	507
ENSSSAG00000000740			1	2	3	0	0	13	12	12	10	14	2	1	1	0	0	1	0	0	0	0	0	1	1	1	1	1	2	2	0	0	15	14	11	11	21	3	1	1	0	0	1	0	0	0	0	0	1
ENSSSAG00000000741			0	0	0	0	0	0	0	0	0	0	0	0	0	0	0	0	0	0	0	0	0	0	0	0	0	0	0	0	0	0	0	0	0	0	0	0	0	0	0	0	0	0	0	0	0	0	0
ENSSSAG00000000742			0	0	0	0	0	1	0	0	0	0	0	0	0	0	0	0	0	0	0	0	0	0	0	0	0	0	0	0	0	0	1	0	0	0	0	0	0	0	0	0	0	0	0	0	0	0	0
ENSSSAG00000000743	arvcfa	ARVCF delta catenin family member a	0	0	1	1	0	0	0	0	1	0	1	0	0	1	0	0	0	0	0	1	0	0	0	0	0	0	0	1	1	0	0	0	0	1	0	1	0	0	1	0	0	0	0	0	1	0	0
ENSSSAG00000000744			32	31	36	46	23	48	13	22	12	19	51	106	82	108	58	82	38	59	28	28	34	28	47	40	65	22	26	27	29	22	55	16	20	13	28	67	99	75	85	55	56	37	49	36	37	47	33
ENSSSAG00000000745	sox10	transcription factor Sox-10-like	0	0	0	0	0	0	0	0	0	0	0	0	0	0	0	0	0	0	0	0	0	0	0	0	0	0	0	0	0	0	0	0	0	0	0	0	0	0	0	0	0	0	0	0	0	0	0
ENSSSAG00000000746	zdhhc23a	palmitoyltransferase ZDHHC23-like	0	0	0	0	2	0	0	0	0	0	0	0	1	0	0	0	1	0	0	0	0	0	0	0	0	0	0	0	0	2	0	0	0	0	0	0	0	1	0	0	0	1	0	0	0	0	0
ENSSSAG00000000747			0	0	0	0	0	0	0	0	0	0	0	0	0	1	0	0	0	0	0	0	0	0	0	0	0	0	0	0	0	0	0	0	0	0	0	0	0	0	1	0	0	0	0	0	0	0	0
ENSSSAG00000000748		uncharacterized LOC106590237	2	0	0	1	0	2	3	5	4	0	0	0	1	2	1	1	3	3	1	1	2	2	0	3	5	1	0	0	1	0	2	4	5	4	0	0	0	1	2	1	1	3	2	1	1	3	2
ENSSSAG00000000749	cabcoco1	uncharacterized protein C10orf107 homolog	46	38	56	86	33	54	34	43	37	46	64	73	70	95	80	102	59	79	47	33	46	46	103	93	111	32	32	42	54	32	62	41	40	40	69	84	68	64	75	76	69	57	65	61	43	64	55
ENSSSAG00000000750	npffr1l3	neuropeptide FF receptor 1-like	14	1	9	7	7	14	14	10	10	5	1	5	7	5	6	14	3	4	4	6	6	14	15	15	8	10	1	7	4	7	16	17	9	11	7	1	5	6	4	6	9	3	3	5	8	8	17
ENSSSAG00000000751			0	0	0	0	0	0	0	0	0	0	0	0	0	0	0	0	0	0	0	0	0	0	0	0	0	0	0	0	0	0	0	0	0	0	0	0	0	0	0	0	0	0	0	0	0	0	0
ENSSSAG00000000752		thiosulfate sulfurtransferase/rhodanese-like domain-containing protein 1	262	240	253	265	201	93	146	190	147	98	184	91	231	123	219	185	230	111	172	104	99	62	129	107	128	182	199	190	167	194	106	176	177	161	146	240	85	210	97	207	125	222	92	222	136	138	74
ENSSSAG00000000753	fdx2	adrenodoxin-like protein, mitochondrial	279	245	258	334	189	277	174	223	198	167	204	291	290	393	236	502	297	329	158	226	257	364	354	269	394	194	203	194	210	183	316	210	207	216	249	267	272	264	309	223	340	287	273	204	296	358	435
ENSSSAG00000000754	aimp2	aminoacyl tRNA synthase complex-interacting multifunctional protein 2-like	627	604	604	658	447	319	286	422	382	317	424	551	559	669	563	643	544	534	414	346	502	579	727	662	890	436	501	453	414	432	364	344	392	417	472	554	515	508	526	533	436	526	443	534	453	700	692
ENSSSAG00000000755			0	0	0	0	0	0	0	0	0	0	0	0	0	0	0	0	0	1	0	0	0	0	0	0	0	0	0	0	0	0	0	0	0	0	0	0	0	0	0	0	0	0	1	0	0	0	0
ENSSSAG00000000756	RPAB2	DNA-directed RNA polymerases I, II, and III subunit RPABC2	900	834	772	1006	667	594	496	685	539	449	570	795	769	1016	586	919	586	855	474	542	402	563	528	503	700	626	692	579	633	644	677	597	637	589	669	745	744	699	798	554	623	567	709	611	709	561	673
ENSSSAG00000000757	bmp10l	bone morphogenetic protein 10-like	78	58	54	95	54	65	58	62	68	87	64	40	107	68	90	94	134	82	81	41	50	31	69	63	96	54	48	41	60	52	74	70	58	74	130	84	37	97	53	85	64	130	68	104	54	70	37
ENSSSAG00000000758			0	1	0	0	0	0	0	0	0	0	0	0	0	0	0	0	0	0	0	0	0	0	1	0	0	0	1	0	0	0	0	0	0	0	0	0	0	0	0	0	0	0	0	0	0	0	0
ENSSSAG00000000759	CYTB	cystatin-B-like	57	70	71	70	43	17	23	34	39	50	73	48	88	72	76	44	59	37	48	19	18	22	23	35	45	40	58	53	44	42	19	28	32	43	74	95	45	80	57	72	30	57	31	62	25	25	26
ENSSSAG00000000760			0	0	1	0	0	0	0	0	0	0	0	0	1	2	0	0	0	0	0	0	0	0	0	0	1	0	0	1	0	0	0	0	0	0	0	0	0	1	2	0	0	0	0	0	0	0	0
ENSSSAG00000000761		sphingosine 1-phosphate receptor 1-like	30	47	40	59	40	90	93	119	78	55	26	32	37	54	35	32	32	34	12	13	379	313	449	423	565	21	39	30	37	39	103	112	111	85	82	34	30	34	42	33	22	31	28	15	17	529	374
ENSSSAG00000000762	tmem26b	transmembrane protein 26-like	0	0	0	0	1	0	0	0	0	0	0	1	1	0	0	0	0	0	0	0	0	1	0	0	0	0	0	0	0	1	0	0	0	0	0	0	1	1	0	0	0	0	0	0	0	0	1
ENSSSAG00000000763	pvalb5	parvalbumin beta-like	0	0	0	1	0	0	0	0	1	0	1	0	0	0	1	0	1	0	0	1	0	0	0	0	0	0	0	0	1	0	0	0	0	1	0	1	0	0	0	1	0	1	0	0	1	0	0
ENSSSAG00000000764			0	0	0	0	0	0	0	0	0	0	0	0	0	0	0	0	0	0	0	0	0	0	0	0	0	0	0	0	0	0	0	0	0	0	0	0	0	0	0	0	0	0	0	0	0	0	0
ENSSSAG00000000765			0	0	1	1	0	1	1	0	0	1	0	1	0	0	0	0	0	0	0	0	0	0	0	0	1	0	0	1	1	0	1	1	0	0	1	0	1	0	0	0	0	0	0	0	0	0	0
ENSSSAG00000000766	gbf1	Golgi-specific brefeldin A-resistance guanine nucleotide exchange factor 1-like	1077	840	996	1140	674	438	413	574	485	302	448	754	708	925	696	999	606	853	446	513	553	729	676	545	760	749	696	747	717	651	499	497	534	530	450	585	705	644	727	659	677	586	707	575	671	771	871
ENSSSAG00000000767			0	0	0	0	0	0	0	0	0	0	0	0	0	0	0	0	0	0	0	0	0	0	0	0	0	0	0	0	0	0	0	0	0	0	0	0	0	0	0	0	0	0	0	0	0	0	0
ENSSSAG00000000768	csad	cysteine sulfinic acid decarboxylase-like	20	13	23	20	14	11	3	6	9	6	13	16	17	17	23	26	23	25	7	18	0	2	2	1	4	14	11	17	13	14	13	4	6	10	9	17	15	15	13	22	18	22	21	9	24	0	2
ENSSSAG00000000769		trophoblast glycoprotein-like	2	4	1	6	5	0	0	0	0	0	1	4	2	6	5	1	0	0	2	0	2	1	2	0	0	1	3	1	4	5	0	0	0	0	0	1	4	2	5	5	1	0	0	3	0	3	1
ENSSSAG00000000770			0	1	1	0	0	0	0	0	0	1	1	0	0	0	0	1	0	0	0	0	1	0	0	0	1	0	1	1	0	0	0	0	0	0	1	1	0	0	0	0	1	0	0	0	0	1	0
ENSSSAG00000000771	fam83fa	protein FAM83F-like	0	0	0	1	0	1	0	0	2	0	0	0	0	1	0	0	1	0	0	0	1	0	0	0	0	0	0	0	1	0	1	0	0	2	0	0	0	0	1	0	0	1	0	0	0	1	0
ENSSSAG00000000772		parvalbumin beta 1	0	0	0	0	0	0	0	0	0	0	0	0	0	0	0	0	0	0	0	0	0	0	0	0	0	0	0	0	0	0	0	0	0	0	0	0	0	0	0	0	0	0	0	0	0	0	0
ENSSSAG00000000773			1	0	0	0	0	1	0	0	0	0	0	0	0	0	0	1	1	0	1	0	0	0	0	0	0	1	0	0	0	0	1	0	0	0	0	0	0	0	0	0	1	1	0	1	0	0	0
ENSSSAG00000000774	exoc6b	exocyst complex component 6B-like	377	291	342	424	228	306	194	262	220	224	247	373	361	491	337	520	339	474	245	260	150	256	243	192	351	262	241	257	267	220	349	234	244	240	334	323	349	328	386	319	352	328	393	316	340	209	306
ENSSSAG00000000775	chch8	Coiled-coil-helix-coiled-coil-helix domain-containing protein 8	254	246	283	337	193	49	192	229	185	100	80	65	123	64	120	74	91	74	79	68	111	93	197	116	141	177	204	212	212	186	56	231	213	202	149	105	61	112	50	114	50	88	61	102	89	155	111
ENSSSAG00000000776		MICAL-like protein 1	13	12	11	19	7	12	3	11	7	10	6	10	12	21	12	14	16	21	7	6	8	5	2	7	4	9	10	8	12	7	14	4	10	8	15	8	9	11	16	11	9	15	17	9	8	11	6
ENSSSAG00000000777			6	3	4	2	1	17	13	7	6	8	6	9	9	8	7	27	10	18	4	6	5	10	8	7	10	4	2	3	1	1	19	16	7	7	12	8	8	8	6	7	18	10	15	5	8	7	12
ENSSSAG00000000778	grap2	GRB2-related adaptor protein 2	166	127	160	179	112	198	168	205	189	138	102	138	154	210	99	206	156	173	104	104	101	101	139	100	157	115	105	120	113	108	226	202	191	206	206	133	129	140	165	94	140	151	143	134	136	141	121
ENSSSAG00000000779	LIPO	lipocalin-like	0	2	1	1	0	0	0	2	1	2	1	2	0	3	2	1	1	0	0	1	0	0	0	0	0	0	2	1	1	0	0	0	2	1	3	1	2	0	2	2	1	1	0	0	1	0	0
ENSSSAG00000000780			0	0	0	0	0	0	0	0	0	0	0	0	0	0	0	0	0	0	0	0	0	0	0	0	0	0	0	0	0	0	0	0	0	0	0	0	0	0	0	0	0	0	0	0	0	0	0
ENSSSAG00000000781		Na(+)/H(+) exchange regulatory cofactor NHE-RF2-like	3	1	0	2	1	9	6	8	3	2	1	0	1	1	3	17	13	17	4	9	3	4	9	6	10	2	1	0	1	1	10	7	7	3	3	1	0	1	1	3	12	13	14	5	12	4	5
ENSSSAG00000000782			1	0	0	1	0	0	0	0	1	0	0	0	1	0	0	0	0	0	1	0	0	0	1	0	0	1	0	0	1	0	0	0	0	1	0	0	0	1	0	0	0	0	0	1	0	0	0
ENSSSAG00000000783		uromodulin-like	0	0	0	0	0	0	0	0	0	0	0	0	1	0	1	0	0	0	0	0	0	0	0	0	1	0	0	0	0	0	0	0	0	0	0	0	0	1	0	1	0	0	0	0	0	0	0
ENSSSAG00000000784			0	0	0	0	0	0	0	0	0	0	0	0	0	0	0	0	0	0	0	0	0	0	0	0	0	0	0	0	0	0	0	0	0	0	0	0	0	0	0	0	0	0	0	0	0	0	0
ENSSSAG00000000785			0	0	0	0	0	0	0	0	0	0	0	0	0	0	0	0	1	0	0	0	0	0	0	0	0	0	0	0	0	0	0	0	0	0	0	0	0	0	0	0	0	1	0	0	0	0	0
ENSSSAG00000000786	usp42	ubiquitin carboxyl-terminal hydrolase 42-like	125	97	101	115	101	38	63	89	70	30	34	62	29	60	37	79	62	73	38	62	37	63	61	53	71	87	80	76	72	98	43	76	83	76	45	44	58	26	47	35	54	60	61	49	81	52	75
ENSSSAG00000000787		zinc finger Y-chromosomal protein 1-like	357	315	340	416	312	297	316	400	302	285	237	325	357	319	307	486	405	430	317	311	266	304	433	330	444	248	261	255	262	301	338	381	372	330	424	310	304	325	251	290	329	392	356	409	407	371	363
ENSSSAG00000000788	si:ch211-51c14.1	protein kinase C and casein kinase substrate in neurons protein 3-like	28	16	35	41	13	33	22	40	31	16	11	35	32	23	17	69	34	65	17	39	38	66	61	37	40	19	13	26	26	13	38	26	37	34	24	14	33	29	18	16	47	33	54	22	51	53	79
ENSSSAG00000000789	keap1b	kelch-like ECH-associated protein 1	1380	1101	1206	1348	938	994	794	998	919	649	508	810	829	942	746	1281	858	1037	491	598	1829	2649	2457	2127	3004	960	913	905	848	906	1133	956	928	1004	967	664	758	754	740	706	868	830	859	633	783	2550	3166
ENSSSAG00000000790			0	0	1	0	1	1	0	1	0	0	5	0	0	0	2	0	1	1	0	2	1	0	0	3	0	0	0	1	0	1	1	0	1	0	0	7	0	0	0	2	0	1	1	0	3	1	0
ENSSSAG00000000791	smurf2	E3 ubiquitin-protein ligase SMURF2	2860	1962	2591	2831	1806	1258	1250	1716	1529	954	1674	2485	2809	2577	2834	2641	1998	2369	1419	1471	1267	1668	1836	1399	1591	1989	1627	1944	1781	1744	1434	1505	1596	1670	1421	2187	2325	2555	2025	2681	1790	1932	1963	1829	1925	1767	1994
ENSSSAG00000000792		guanine nucleotide-binding protein G(z) subunit alpha-like	1	2	1	5	1	1	1	1	3	1	0	0	2	3	1	3	3	3	3	2	0	2	2	1	0	1	2	1	3	1	1	1	1	3	1	0	0	2	2	1	2	3	2	4	3	0	2
ENSSSAG00000000793			1	0	0	1	2	11	14	23	9	8	2	0	0	1	2	4	1	4	0	4	3	2	5	5	10	1	0	0	1	2	13	17	21	10	12	3	0	0	1	2	3	1	3	0	5	4	2
ENSSSAG00000000794			0	0	0	0	0	0	0	0	0	1	0	0	1	0	0	0	1	0	0	0	0	0	0	0	0	0	0	0	0	0	0	0	0	0	1	0	0	1	0	0	0	1	0	0	0	0	0
ENSSSAG00000000795	SMAD4	mothers against decapentaplegic homolog 4-like	244	211	195	276	171	54	119	187	145	47	58	108	98	89	83	159	89	131	79	92	50	86	92	64	52	170	175	146	174	165	62	143	174	158	70	76	101	89	70	79	108	86	109	102	120	70	103
ENSSSAG00000000796		nuclear factor 7, brain-like	3	4	7	9	3	14	8	7	9	8	4	3	11	10	19	8	6	9	7	7	9	8	9	8	10	2	3	5	6	3	16	10	7	10	12	5	3	10	8	18	5	6	7	9	9	13	10
ENSSSAG00000000797	or109-4	olfactory receptor 2A12-like	0	0	0	0	0	0	0	0	0	0	0	0	0	0	0	0	0	0	0	0	0	0	0	0	0	0	0	0	0	0	0	0	0	0	0	0	0	0	0	0	0	0	0	0	0	0	0
ENSSSAG00000000798	syt3	synaptotagmin 3	1	1	0	3	1	0	4	0	0	1	0	1	0	0	0	0	0	1	0	0	1	0	0	1	1	1	1	0	2	1	0	5	0	0	1	0	1	0	0	0	0	0	1	0	0	1	0
ENSSSAG00000000799			0	0	0	0	0	0	0	1	0	0	0	0	0	0	0	0	0	0	0	0	0	0	0	0	0	0	0	0	0	0	0	0	1	0	0	0	0	0	0	0	0	0	0	0	0	0	0
ENSSSAG00000000800		sarcoplasmic/endoplasmic reticulum calcium ATPase 2-like	1783	1349	1684	1821	1295	1163	1050	1438	1105	652	766	1511	1270	1960	1120	1551	800	1220	627	843	823	1298	1207	824	1038	1240	1119	1263	1145	1251	1325	1265	1337	1207	971	1001	1413	1155	1540	1060	1051	774	1011	808	1103	1148	1552
ENSSSAG00000000801			0	0	0	0	0	0	0	0	0	0	0	0	0	0	0	0	0	0	0	0	0	0	0	0	0	0	0	0	0	0	0	0	0	0	0	0	0	0	0	0	0	0	0	0	0	0	0
ENSSSAG00000000802		gastrula zinc finger protein XlCGF57.1-like	33	31	18	36	14	35	35	26	19	25	15	19	19	27	28	63	45	39	25	9	12	11	13	16	18	23	26	14	23	14	40	42	24	21	37	20	18	17	21	26	43	44	32	32	12	17	13
ENSSSAG00000000803			0	0	0	0	0	0	0	0	0	0	1	0	0	0	0	0	0	0	0	0	0	0	0	0	0	0	0	0	0	0	0	0	0	0	0	1	0	0	0	0	0	0	0	0	0	0	0
ENSSSAG00000000804	apoo	apolipoprotein O	682	593	598	739	505	238	257	320	283	325	533	340	674	482	633	464	595	357	483	202	529	290	601	593	920	474	492	449	465	488	271	310	298	309	484	696	318	613	379	599	314	575	296	623	264	738	347
ENSSSAG00000000805	sirt7	NAD-dependent protein deacetylase sirtuin-7-like	60	39	54	58	45	56	40	46	33	32	33	58	67	80	54	89	58	100	44	53	28	37	32	36	46	42	32	41	36	43	64	48	43	36	48	43	54	61	63	51	60	56	83	57	69	39	44
ENSSSAG00000000806			24	15	20	29	22	20	19	17	18	18	16	10	37	32	22	27	20	22	10	10	28	11	23	20	14	17	12	15	18	21	23	23	16	20	27	21	9	34	25	21	18	19	18	13	13	39	13
ENSSSAG00000000807	slc23a1	solute carrier family 23 member 1-like	18	22	15	19	9	26	36	23	20	21	15	13	13	29	14	22	12	27	12	10	7	9	18	14	22	13	18	11	12	9	30	43	21	22	31	20	12	12	23	13	15	12	22	15	13	10	11
ENSSSAG00000000808			0	0	0	0	0	0	0	2	0	0	1	2	0	0	0	1	0	0	0	0	0	1	0	0	0	0	0	0	0	0	0	0	2	0	0	1	2	0	0	0	1	0	0	0	0	0	1
ENSSSAG00000000809		zinc finger protein 239-like	22	24	25	15	19	17	3	15	9	7	6	41	19	37	15	42	20	40	7	18	11	21	13	9	11	15	20	19	9	18	19	4	14	10	10	8	38	17	29	14	28	19	33	9	24	15	25
ENSSSAG00000000810			2	1	0	2	0	5	0	3	4	6	2	3	6	6	8	7	12	4	3	2	11	3	7	8	18	1	1	0	1	0	6	0	3	4	9	3	3	5	5	8	5	12	3	4	3	15	4
ENSSSAG00000000811	G3BP2	ras GTPase-activating protein-binding protein 2-like	419	309	349	513	309	510	229	283	324	498	425	483	648	685	671	800	673	626	610	303	472	403	527	598	657	291	256	262	323	298	581	276	263	354	742	555	452	589	538	635	542	651	519	786	397	658	482
ENSSSAG00000000812			15	6	11	17	9	22	10	17	14	13	15	24	20	32	15	43	24	39	18	17	8	20	12	12	18	10	5	8	11	9	25	12	16	15	19	20	22	18	25	14	29	23	32	23	22	11	24
ENSSSAG00000000813	ralgapa2	ral GTPase-activating protein subunit alpha-2-like	41	26	43	37	36	43	38	64	61	28	12	24	24	24	20	43	12	38	17	19	11	28	23	21	21	29	22	32	23	35	49	46	60	67	42	16	22	22	19	19	29	12	31	22	25	15	33
ENSSSAG00000000814			15	12	13	17	10	22	11	13	21	7	9	18	11	16	12	43	14	32	16	9	7	17	11	12	10	10	10	10	11	10	25	13	12	23	10	12	17	10	13	11	29	14	27	21	12	10	20
ENSSSAG00000000815	pcnx2	pecanex-like protein 2	7	8	7	10	7	0	1	1	3	3	1	3	7	2	1	1	2	3	0	1	0	0	0	0	0	5	7	5	6	7	0	1	1	3	4	1	3	6	2	1	1	2	2	0	1	0	0
ENSSSAG00000000816	sat1	spermidine/spermine N1-acetyltransferase 1	2711	2857	2576	3530	1902	1441	2149	2699	2174	2406	2113	1388	2418	1915	2386	914	1452	981	942	491	4208	3070	6271	5984	7907	1885	2369	1933	2220	1837	1642	2588	2510	2374	3584	2761	1298	2199	1505	2258	619	1404	813	1214	643	5868	3670
ENSSSAG00000000817	grid1a	glutamate receptor ionotropic, delta-1-like	8	7	5	4	6	2	4	7	4	0	2	2	1	3	2	6	3	3	0	2	1	3	0	0	6	6	6	4	3	6	2	5	7	4	0	3	2	1	2	2	4	3	2	0	3	1	4
ENSSSAG00000000818	oxsr1a	serine/threonine-protein kinase OSR1-like	250	220	220	303	192	242	179	202	151	163	175	303	248	320	286	435	248	319	187	197	166	280	261	218	286	174	182	165	191	185	276	216	188	165	243	229	283	226	251	271	295	240	264	241	258	231	335
ENSSSAG00000000819	psmd5	proteasome 26S subunit, non-ATPase 5	1898	1683	1724	2029	1389	1063	848	1173	1026	835	1053	1239	1364	1732	1302	2065	1435	1565	1067	947	1011	1030	1248	1157	1503	1320	1395	1293	1276	1342	1211	1021	1091	1120	1244	1376	1159	1241	1361	1232	1399	1388	1297	1376	1240	1410	1231
ENSSSAG00000000820	ugp2a	UTP--glucose-1-phosphate uridylyltransferase-like	43	38	45	50	23	12	7	20	9	10	16	22	25	21	24	25	14	17	12	8	19	9	17	11	17	30	32	34	31	22	14	8	19	10	15	21	21	23	16	23	17	14	14	15	10	26	11
ENSSSAG00000000821			2	0	0	0	0	0	0	1	0	0	0	0	0	0	0	1	1	1	0	0	1	0	0	0	0	1	0	0	0	0	0	0	1	0	0	0	0	0	0	0	1	1	1	0	0	1	0
ENSSSAG00000000822	med25	mediator of RNA polymerase II transcription subunit 25-like	305	255	308	388	223	439	242	392	323	277	217	351	299	365	276	447	283	386	220	260	219	361	308	288	380	212	211	231	244	215	500	291	365	353	413	284	328	272	287	261	303	274	320	284	340	305	432
ENSSSAG00000000823		partner and localizer of BRCA2-like	175	140	169	169	105	167	123	159	154	100	73	146	139	171	116	314	160	275	135	186	106	184	172	140	167	122	116	127	106	101	190	148	148	168	149	95	137	126	134	110	213	155	228	174	243	148	220
ENSSSAG00000000824	rhot1a	mitochondrial Rho GTPase 1-A	297	256	262	328	239	84	162	196	195	47	62	170	112	176	99	150	68	119	58	119	64	144	127	80	76	207	212	197	206	231	96	195	182	213	70	81	159	102	138	94	102	66	99	75	156	89	172
ENSSSAG00000000825	gnav1	guanine nucleotide-binding protein G(o) subunit alpha-like	484	440	442	526	343	245	273	340	275	188	240	303	389	413	339	372	267	262	223	184	200	193	333	210	271	337	365	332	331	331	279	329	316	300	280	314	283	354	324	321	252	258	217	287	241	279	231
ENSSSAG00000000826		olfactory receptor 1361-like	0	1	0	1	1	1	0	1	0	0	1	1	0	0	0	1	0	0	1	0	0	0	1	0	0	0	1	0	1	1	1	0	1	0	0	1	1	0	0	0	1	0	0	1	0	0	0
ENSSSAG00000000827	PRDX4	peroxiredoxin 4	532	492	523	588	419	392	309	448	391	405	466	346	479	591	540	701	671	554	533	316	287	223	333	348	487	370	408	392	370	405	447	372	417	427	603	609	324	436	464	511	475	649	459	687	414	400	267
ENSSSAG00000000828	si:zfos-323e3.4	volume-regulated anion channel subunit LRRC8C-like	1	0	2	0	1	0	0	1	1	0	0	0	0	0	0	0	0	0	0	0	0	1	2	1	0	1	0	2	0	1	0	0	1	1	0	0	0	0	0	0	0	0	0	0	0	0	1
ENSSSAG00000000829	cep170ab	centrosomal protein of 170 kDa-like	3	0	1	3	0	1	0	2	1	2	2	2	1	1	0	3	1	1	1	1	0	1	0	0	2	2	0	1	2	0	1	0	2	1	3	3	2	1	1	0	2	1	1	1	1	0	1
ENSSSAG00000000830	cdn2d	Cyclin-dependent kinase 4 inhibitor D	32	27	25	31	20	9	23	15	31	10	10	14	4	14	8	20	23	27	16	11	8	27	20	17	12	22	22	19	19	19	10	28	14	34	15	13	13	4	11	8	14	22	22	21	14	11	32
ENSSSAG00000000831		olfactory receptor 145-like	0	1	0	0	0	0	0	0	0	0	0	1	0	0	0	0	0	0	0	0	0	0	0	0	0	0	1	0	0	0	0	0	0	0	0	0	1	0	0	0	0	0	0	0	0	0	0
ENSSSAG00000000832	npb	neuropeptide B-like	0	0	0	0	0	0	0	0	0	0	0	0	0	0	0	0	0	0	0	0	0	0	0	0	0	0	0	0	0	0	0	0	0	0	0	0	0	0	0	0	0	0	0	0	0	0	0
ENSSSAG00000000833	U1	U1 spliceosomal RNA	0	0	0	0	0	0	0	0	0	0	0	0	0	0	0	0	0	0	0	0	0	0	0	0	0	0	0	0	0	0	0	0	0	0	0	0	0	0	0	0	0	0	0	0	0	0	0
ENSSSAG00000000834	U1	U1 spliceosomal RNA	0	0	0	0	0	0	0	0	0	0	0	0	0	0	0	0	0	0	0	0	0	0	0	0	0	0	0	0	0	0	0	0	0	0	0	0	0	0	0	0	0	0	0	0	0	0	0
ENSSSAG00000000835		olfactory receptor 1500-like	0	0	0	0	0	0	0	0	0	0	0	0	0	0	0	0	0	0	1	0	0	0	0	0	1	0	0	0	0	0	0	0	0	0	0	0	0	0	0	0	0	0	0	1	0	0	0
ENSSSAG00000000836			1	3	1	0	0	1	1	5	2	1	1	0	0	2	0	3	3	1	0	1	0	2	1	0	1	1	2	1	0	0	1	1	5	2	1	1	0	0	2	0	2	3	1	0	1	0	2
ENSSSAG00000000837	ap1m2	adaptor-related protein complex 1, mu 2 subunit	0	0	0	0	0	0	0	0	0	0	0	0	0	0	0	0	0	0	0	0	0	0	0	0	0	0	0	0	0	0	0	0	0	0	0	0	0	0	0	0	0	0	0	0	0	0	0
ENSSSAG00000000838	ubl3a	ubiquitin-like protein 3	799	673	701	924	559	742	322	324	308	459	849	1310	1049	1777	1129	1150	677	957	430	490	361	423	429	454	626	556	558	526	581	540	846	388	301	336	684	1109	1225	954	1396	1068	779	655	793	554	641	503	506
ENSSSAG00000000839		la-related protein 6-like	0	0	2	0	1	0	3	2	0	2	0	0	0	0	0	0	2	0	0	0	1	0	0	0	0	0	0	2	0	1	0	4	2	0	3	0	0	0	0	0	0	2	0	0	0	1	0
ENSSSAG00000000840		collagen alpha-1(XXVII) chain A-like	2	1	1	2	2	5	0	1	2	0	1	5	0	3	1	1	1	2	1	0	0	5	1	1	2	1	1	1	1	2	6	0	1	2	0	1	5	0	2	1	1	1	2	1	0	0	6
ENSSSAG00000000841		neurofilament medium polypeptide-like	1	0	1	1	1	21	18	18	19	24	0	0	0	0	1	0	0	1	0	0	0	0	0	1	0	1	0	1	1	1	24	22	17	21	36	0	0	0	0	1	0	0	1	0	0	0	0
ENSSSAG00000000842	atp6ap1lb	V-type proton ATPase subunit S1-like protein	4	5	4	10	4	4	10	7	2	5	2	4	2	5	4	6	6	6	7	5	1	4	5	1	1	3	4	3	6	4	5	12	7	2	7	3	4	2	4	4	4	6	5	9	7	1	5
ENSSSAG00000000843		MICAL-like protein 2	555	408	504	587	391	675	505	623	465	359	259	613	427	619	462	969	492	846	339	540	263	484	407	322	411	386	338	378	369	378	769	608	579	508	535	338	573	388	486	437	657	476	701	437	707	367	579
ENSSSAG00000000844	ifit8	interferon-induced protein with tetratricopeptide repeats 5-like	183	147	188	217	120	15492	13433	18337	15883	11887	8	3	2	4	8	4	1	3	1	5	344	344	406	370	551	127	122	141	136	116	17655	16179	17051	17344	17705	10	3	2	3	8	3	1	2	1	7	480	411
ENSSSAG00000000845			0	0	1	0	1	0	0	0	0	1	0	0	0	1	0	0	0	1	0	1	1	0	0	0	0	0	0	1	0	1	0	0	0	0	1	0	0	0	1	0	0	0	1	0	1	1	0
ENSSSAG00000000846			0	0	0	0	0	0	0	0	0	0	0	0	0	0	0	0	0	0	0	0	0	0	0	0	0	0	0	0	0	0	0	0	0	0	0	0	0	0	0	0	0	0	0	0	0	0	0
ENSSSAG00000000847	hmgb1	high-mobility group box 1	2472	2123	2207	2733	1827	2977	2275	3118	2640	2314	1378	1841	1619	2673	1787	4806	3348	4283	2239	2624	1599	1945	2262	2111	2976	1719	1760	1656	1719	1765	3393	2740	2899	2883	3447	1801	1722	1473	2100	1691	3257	3237	3550	2886	3435	2230	2325
ENSSSAG00000000848			0	0	0	0	0	0	0	0	0	0	0	0	0	0	0	0	0	0	0	0	0	0	0	0	0	0	0	0	0	0	0	0	0	0	0	0	0	0	0	0	0	0	0	0	0	0	0
ENSSSAG00000000849	ct011	CT011 protein	449	435	426	525	349	232	207	267	260	234	324	289	347	387	402	374	335	326	255	221	259	223	302	275	352	312	361	320	330	337	264	249	248	284	349	423	270	316	304	380	253	324	270	329	289	361	267
ENSSSAG00000000850		serine-rich coiled-coil domain-containing protein 2-like	157	120	156	152	103	114	68	120	69	40	56	184	124	217	125	252	92	212	62	127	53	136	95	81	73	109	99	117	96	99	130	82	112	75	60	73	172	113	170	118	171	89	176	80	166	74	163
ENSSSAG00000000851	comtd1	catechol-O-methyltransferase domain containing 1	0	1	0	2	0	0	0	0	0	0	0	0	0	1	0	0	0	0	0	0	0	0	0	0	0	0	1	0	1	0	0	0	0	0	0	0	0	0	1	0	0	0	0	0	0	0	0
ENSSSAG00000000852	emc10	ER membrane protein complex subunit 10-like	174	155	149	215	139	81	109	155	110	82	100	88	133	100	129	113	104	93	96	54	109	65	87	76	152	121	129	112	135	134	92	131	144	120	122	131	82	121	79	122	77	101	77	124	71	152	78
ENSSSAG00000000853			0	0	4	5	3	9	1	10	3	2	3	6	0	1	6	2	0	6	3	1	1	4	4	0	3	0	0	3	3	3	10	1	9	3	3	4	6	0	1	6	1	0	5	4	1	1	5
ENSSSAG00000000854	ndnfl	protein NDNF-like	0	0	0	0	0	0	0	0	0	0	0	0	0	0	0	0	0	0	0	0	0	0	0	0	0	0	0	0	0	0	0	0	0	0	0	0	0	0	0	0	0	0	0	0	0	0	0
ENSSSAG00000000855	myo7ab	unconventional myosin-VIIa-like	685	573	687	643	472	351	452	617	591	256	200	329	316	402	274	950	558	770	447	557	215	328	334	229	298	476	475	515	404	456	400	544	574	645	381	261	308	287	316	259	644	540	638	576	729	300	392
ENSSSAG00000000856		SUMO-specific isopeptidase USPL1-like	609	431	522	648	371	566	406	515	433	408	397	576	566	687	588	807	451	551	341	352	420	537	543	539	625	423	357	392	408	358	645	489	479	473	608	519	539	515	540	556	547	436	457	440	461	586	642
ENSSSAG00000000857	slc17a9b	solute carrier family 17 member 9-like	374	280	338	409	243	255	161	205	189	184	173	283	338	349	346	569	355	501	317	322	150	192	209	172	171	260	232	254	257	235	291	194	191	206	274	226	265	307	274	327	386	343	415	409	421	209	229
ENSSSAG00000000858		microRNA 455	0	0	0	0	0	0	0	0	0	0	0	0	0	0	0	0	0	0	0	0	0	0	0	0	0	0	0	0	0	0	0	0	0	0	0	0	0	0	0	0	0	0	0	0	0	0	0
ENSSSAG00000000859	sphm	N-sulphoglucosamine sulphohydrolase	470	397	380	451	317	120	214	284	265	137	135	209	260	215	211	325	255	287	192	208	119	174	177	138	181	327	329	285	284	306	137	258	264	289	204	176	196	236	169	200	220	247	238	248	272	166	208
ENSSSAG00000000860	arc1a	Salmo salar Actin-related protein 2/3 complex subunit 1A (arc1a), mRNA.	7929	5928	6735	7512	5250	5455	4406	5692	4656	4215	4907	6571	6507	7692	6359	9781	6884	7665	5065	4917	4389	4460	5347	4768	6088	5514	4915	5053	4725	5071	6217	5307	5293	5084	6278	6412	6147	5918	6043	6017	6628	6657	6353	6530	6436	6120	5331
ENSSSAG00000000861	fam149b1	protein FAM149B1-like	1066	790	891	1166	734	478	558	699	558	382	426	571	695	684	578	761	542	561	408	374	394	509	545	426	610	741	655	668	733	709	545	672	650	609	569	557	534	632	537	547	516	524	465	526	490	549	608
ENSSSAG00000000862			1	0	0	2	0	0	0	1	0	0	2	1	0	0	1	0	0	0	0	2	0	0	0	0	0	1	0	0	1	0	0	0	1	0	0	3	1	0	0	1	0	0	0	0	3	0	0
ENSSSAG00000000863	ar6p1	ADP-ribosylation factor-like protein 6-interacting protein 1	409	354	382	436	304	196	271	380	325	131	116	273	217	252	202	463	305	533	243	352	173	372	388	247	313	284	294	287	274	294	223	326	353	355	195	152	255	197	198	191	314	295	442	313	461	241	445
ENSSSAG00000000864	zgc:195001	tripartite motif-containing protein 16-like	0	0	0	0	0	0	0	0	0	0	0	0	0	0	0	0	0	0	0	0	0	0	0	0	0	0	0	0	0	0	0	0	0	0	0	0	0	0	0	0	0	0	0	0	0	0	0
ENSSSAG00000000865			0	0	0	0	0	0	0	0	0	0	0	0	0	0	0	0	0	0	0	0	0	0	0	0	0	0	0	0	0	0	0	0	0	0	0	0	0	0	0	0	0	0	0	0	0	0	0
ENSSSAG00000000866	znf503	zinc finger protein 503-like	458	392	403	494	358	197	311	351	313	155	127	210	198	231	159	366	287	345	203	235	169	213	297	198	245	318	325	302	311	346	225	375	326	342	231	166	196	180	181	150	248	278	286	262	308	236	255
ENSSSAG00000000867	slc25a23b	calcium-binding mitochondrial carrier protein SCaMC-3-like	0	0	2	1	0	0	0	0	0	0	1	0	1	0	0	0	0	0	0	0	0	0	0	0	0	0	0	2	1	0	0	0	0	0	0	1	0	1	0	0	0	0	0	0	0	0	0
ENSSSAG00000000868	akt1s1	uncharacterized LOC106601514	0	0	0	0	0	0	0	0	0	0	0	0	0	0	0	0	0	0	0	0	0	0	0	0	0	0	0	0	0	0	0	0	0	0	0	0	0	0	0	0	0	0	0	0	0	0	0
ENSSSAG00000000869	bhlhe23	class E basic helix-loop-helix protein 23-like	1	0	0	0	0	0	0	0	0	0	0	0	0	0	0	0	0	0	0	0	0	0	0	0	0	1	0	0	0	0	0	0	0	0	0	0	0	0	0	0	0	0	0	0	0	0	0
ENSSSAG00000000870	rfc3	replication factor C (activator 1) 3	190	163	180	181	146	121	172	232	200	106	101	161	168	215	131	233	158	201	122	170	140	144	185	147	166	132	135	135	114	141	138	207	216	218	158	132	151	153	169	124	158	153	167	157	223	195	172
ENSSSAG00000000871			62	46	39	43	27	67	34	43	30	39	43	56	68	69	75	96	55	71	39	31	44	32	52	30	53	43	38	29	27	26	76	41	40	33	58	56	52	62	54	71	65	53	59	50	41	61	38
ENSSSAG00000000872			4	2	0	4	1	1	1	1	1	2	1	2	2	1	1	2	1	0	1	2	0	1	3	1	7	3	2	0	3	1	1	1	1	1	3	1	2	2	1	1	1	1	0	1	3	0	1
ENSSSAG00000000873			158	78	105	105	73	45	60	101	76	17	27	63	34	52	32	71	34	70	19	56	14	27	28	16	15	110	65	79	66	71	51	72	94	83	25	35	59	31	41	30	48	33	58	24	73	20	32
ENSSSAG00000000874	CYTH3	cytohesin-3	254	247	244	298	176	251	153	199	164	152	149	290	208	395	207	359	170	359	151	196	248	320	234	245	339	177	205	183	187	170	286	184	185	179	226	195	271	189	310	196	243	164	298	195	257	346	382
ENSSSAG00000000875	rxfp2a	relaxin receptor 2-like	0	0	0	0	0	0	0	0	0	1	0	0	0	0	0	0	0	1	0	0	0	0	0	0	0	0	0	0	0	0	0	0	0	0	1	0	0	0	0	0	0	0	1	0	0	0	0
ENSSSAG00000000876	slc6a16a	sodium-dependent neutral amino acid transporter B(0)AT2-like	4	3	4	0	3	0	2	0	0	0	1	3	1	0	2	0	1	1	1	1	1	0	1	1	1	3	2	3	0	3	0	2	0	0	0	1	3	1	0	2	0	1	1	1	1	1	0
ENSSSAG00000000877	WDR68	DDB1- and CUL4-associated factor 7-like	675	587	642	801	529	485	557	622	570	540	461	370	588	450	637	625	657	429	443	235	434	292	547	509	751	469	487	482	504	511	553	671	578	622	804	602	346	535	354	603	424	635	356	571	308	605	349
ENSSSAG00000000878	si:dkeyp-72e1.7	si:dkeyp-72e1.7	0	0	0	0	0	0	0	0	0	0	0	0	0	0	0	0	0	0	0	0	0	0	0	0	0	0	0	0	0	0	0	0	0	0	0	0	0	0	0	0	0	0	0	0	0	0	0
ENSSSAG00000000879			55	56	85	104	60	92	54	86	47	77	34	47	41	67	41	80	55	50	41	37	52	83	94	94	132	38	46	64	65	58	105	65	80	51	115	44	44	37	53	39	54	53	41	53	48	73	99
ENSSSAG00000000880	YTHDF1	YTH domain-containing family protein 1-like	572	446	469	577	386	681	364	478	397	327	270	609	379	749	408	720	336	663	250	395	253	448	369	331	454	398	370	352	363	373	776	438	444	434	487	353	570	345	588	386	488	325	549	322	517	353	535
ENSSSAG00000000881	oat	ornithine aminotransferase, mitochondrial-like	692	665	688	779	553	145	319	392	316	154	250	371	394	400	385	371	264	260	186	227	225	254	366	241	334	481	551	516	490	534	165	384	365	345	229	327	347	358	314	364	251	255	215	240	297	314	304
ENSSSAG00000000882		lipopolysaccharide-induced tumor necrosis factor-alpha factor-like	0	1	2	1	1	5	2	3	2	5	1	2	1	3	4	1	1	1	0	0	1	0	1	1	1	0	1	2	1	1	6	2	3	2	7	1	2	1	2	4	1	1	1	0	0	1	0
ENSSSAG00000000883	GGA1	ADP-ribosylation factor-binding protein GGA1-like	687	522	643	679	490	318	269	340	272	182	354	529	507	696	428	498	296	479	221	307	210	298	271	210	305	478	433	482	427	473	362	324	316	297	271	463	495	461	547	405	337	286	397	285	402	293	356
ENSSSAG00000000884	ecd	ecdysoneless cell cycle regulator	869	680	780	886	595	624	533	705	617	482	489	629	703	854	636	974	744	788	518	420	545	631	836	679	943	604	564	585	557	575	711	642	656	674	718	639	588	639	671	602	660	719	653	668	550	760	754
ENSSSAG00000000885	gfap	glial fibrillary acidic protein-like	6	3	8	6	2	6	2	3	4	2	2	3	1	3	1	1	1	2	0	1	0	1	0	1	2	4	2	6	4	2	7	2	3	4	3	3	3	1	2	1	1	1	2	0	1	0	1
ENSSSAG00000000886			0	0	0	0	0	0	0	0	0	0	0	0	0	0	0	0	0	0	0	0	0	0	0	0	0	0	0	0	0	0	0	0	0	0	0	0	0	0	0	0	0	0	0	0	0	0	0
ENSSSAG00000000887	DCLK1	serine/threonine-protein kinase DCLK1-like	10	7	5	16	4	7	5	4	6	6	10	9	18	25	9	8	6	12	3	5	3	2	6	9	3	7	6	4	10	4	8	6	4	7	9	13	8	16	20	9	5	6	10	4	7	4	2
ENSSSAG00000000888		baculoviral IAP repeat-containing protein 7-like	0	0	0	0	0	0	0	0	0	0	0	0	0	0	0	0	0	0	0	0	0	0	0	0	0	0	0	0	0	0	0	0	0	0	0	0	0	0	0	0	0	0	0	0	0	0	0
ENSSSAG00000000889			46	33	39	52	30	34	26	26	25	19	28	18	20	32	47	38	38	35	12	18	8	12	23	18	20	32	27	29	33	29	39	31	24	27	28	37	17	18	25	44	26	37	29	15	24	11	14
ENSSSAG00000000890	aqr	aquarius intron-binding spliceosomal factor	1782	1556	1677	1933	1291	1115	1227	1785	1413	821	705	1089	1101	1350	1035	2084	1314	1608	994	1122	1189	1586	1632	1265	1608	1239	1290	1258	1216	1247	1271	1478	1660	1543	1223	921	1019	1001	1061	979	1412	1271	1333	1281	1469	1658	1896
ENSSSAG00000000891	pdha1a	pyruvate dehydrogenase E1 component subunit alpha, mitochondrial-like	1105	1030	995	1332	895	687	744	962	785	516	499	813	741	922	758	1343	786	1040	681	707	593	734	835	665	891	768	854	746	838	864	783	896	895	857	769	652	761	674	724	717	910	760	862	878	925	827	877
ENSSSAG00000000892	cltca	clathrin heavy chain 1	3907	3028	3508	4124	2714	2026	2586	3567	3198	1247	1292	2361	2202	2741	2033	2922	1633	2337	1263	1679	1865	2733	2653	1954	2250	2717	2511	2632	2594	2621	2309	3115	3317	3492	1857	1688	2209	2003	2154	1924	1980	1579	1937	1628	2198	2601	3267
ENSSSAG00000000893	si:ch211-248a14.8	uncharacterized LOC106608780	0	0	0	0	0	0	0	0	0	0	0	0	0	0	0	0	0	0	0	0	0	0	0	0	0	0	0	0	0	0	0	0	0	0	0	0	0	0	0	0	0	0	0	0	0	0	0
ENSSSAG00000000894		uncharacterized LOC106600544	32	33	40	41	29	4	9	17	16	7	19	18	21	15	29	18	16	19	15	11	2	5	1	1	6	22	27	30	26	28	5	11	16	17	10	25	17	19	12	27	12	15	16	19	14	3	6
ENSSSAG00000000895	ssa-mir-199a-4	ssa-mir-199a-4	17	7	15	12	6	2	3	13	5	1	4	4	2	4	6	5	4	3	5	3	5	8	8	7	5	12	6	11	8	6	2	4	12	5	1	5	4	2	3	6	3	4	2	6	4	7	10
ENSSSAG00000000896	st6galnac2	ST6 N-acetylgalactosaminide alpha-2,6-sialyltransferase 2	1	0	1	2	1	5	0	2	0	1	0	1	2	0	1	0	1	2	0	0	0	1	0	0	4	1	0	1	1	1	6	0	2	0	1	0	1	2	0	1	0	1	2	0	0	0	1
ENSSSAG00000000897	rfx3	transcription factor RFX3-like	58	55	77	83	53	31	49	55	43	38	22	23	49	36	50	36	33	44	22	32	29	43	49	36	37	40	46	58	52	51	35	59	51	47	57	29	22	45	28	47	24	32	36	28	42	40	51
ENSSSAG00000000898	fcho2	F-BAR domain only protein 2-like	378	271	365	404	246	255	208	243	173	119	166	335	299	352	279	430	230	390	210	242	119	222	175	130	161	263	225	274	254	238	291	251	226	189	177	217	313	272	277	264	291	222	323	271	317	166	265
ENSSSAG00000000899	slc35b1	solute carrier family 35 member B1-like	2154	1996	1971	2424	1612	1635	1149	1376	1198	1434	1909	2105	2374	2911	2330	2457	1894	1949	1416	984	1015	988	1292	1181	1604	1498	1655	1479	1525	1557	1863	1384	1280	1308	2136	2495	1969	2159	2287	2205	1665	1831	1615	1825	1288	1415	1181
ENSSSAG00000000900			3162	2815	3145	3612	2481	1153	1054	1555	1270	1169	1816	1954	2289	2473	2328	2485	2039	1721	1505	1058	822	831	1153	1091	1384	2199	2334	2359	2272	2396	1314	1269	1446	1387	1741	2373	1828	2082	1943	2203	1684	1972	1426	1940	1385	1146	993
ENSSSAG00000000901	npb	neuropeptide B-like	3	1	1	2	1	0	1	0	3	0	0	1	3	0	0	1	1	1	0	0	0	0	0	0	0	2	1	1	1	1	0	1	0	3	0	0	1	3	0	0	1	1	1	0	0	0	0
ENSSSAG00000000902	si:rp71-79p20.2	zinc finger protein 704-like	66	57	65	78	46	90	67	94	77	75	22	55	39	50	46	162	109	123	64	79	33	49	28	54	52	46	47	49	49	44	103	81	87	84	112	29	51	35	39	44	110	105	102	83	103	46	59
ENSSSAG00000000903		UPF0472 protein C16orf72 homolog	363	263	321	313	227	129	162	206	232	58	115	212	141	197	117	169	90	178	63	125	63	99	115	84	100	252	218	241	197	219	147	195	192	253	86	150	198	128	155	111	115	87	148	81	164	88	118
ENSSSAG00000000904			2	1	0	0	0	1	1	2	0	0	1	0	0	1	0	3	0	0	0	1	0	0	0	0	0	1	1	0	0	0	1	1	2	0	0	1	0	0	1	0	2	0	0	0	1	0	0
ENSSSAG00000000905	ccdc88aa	girdin-like	0	0	0	0	0	0	0	0	0	0	0	0	0	0	0	0	0	0	0	0	0	0	0	0	0	0	0	0	0	0	0	0	0	0	0	0	0	0	0	0	0	0	0	0	0	0	0
ENSSSAG00000000906		zinc finger protein 345-like	16	17	12	9	9	21	7	13	11	14	10	32	18	27	18	42	26	22	22	14	8	13	16	11	16	11	14	9	6	9	24	8	12	12	21	13	30	16	21	17	28	25	18	28	18	11	16
ENSSSAG00000000907			0	0	0	0	0	3	0	0	0	0	0	0	0	0	0	0	0	0	0	0	0	0	0	0	0	0	0	0	0	0	3	0	0	0	0	0	0	0	0	0	0	0	0	0	0	0	0
ENSSSAG00000000908			0	0	0	0	0	0	0	0	0	0	0	0	0	0	0	0	0	0	0	0	0	0	0	0	0	0	0	0	0	0	0	0	0	0	0	0	0	0	0	0	0	0	0	0	0	0	0
ENSSSAG00000000909	MDHC	malate dehydrogenase, cytoplasmic-like	230	164	236	207	185	18	105	134	109	15	36	41	52	41	64	42	46	35	42	38	56	45	67	52	43	160	136	177	130	179	21	126	125	119	22	47	38	47	32	61	28	44	29	54	50	78	54
ENSSSAG00000000910	depdc5	DEP domain containing 5, GATOR1 subcomplex subunit	551	418	491	590	378	293	341	487	394	197	214	295	279	315	278	521	366	422	277	256	263	254	333	251	331	383	347	368	371	365	334	411	453	430	293	280	276	254	247	263	353	354	350	357	335	367	304
ENSSSAG00000000911	ddx5	probable ATP-dependent RNA helicase DDX5	23539	18863	21191	25247	16001	12883	12288	17710	14449	10677	14571	17706	18179	19891	19058	23300	22212	20815	15302	12947	13797	14091	20694	16983	23277	16368	15640	15898	15881	15455	14682	14800	16468	15778	15903	19040	16563	16535	15628	18032	15789	21478	17251	19727	16947	19239	16843
ENSSSAG00000000912	slc26a11	solute carrier family 26 member 11	0	3	2	0	2	0	0	1	0	1	0	1	0	0	5	2	3	3	0	0	1	0	0	1	4	0	2	2	0	2	0	0	1	0	1	0	1	0	0	5	1	3	2	0	0	1	0
ENSSSAG00000000913		putative RNA exonuclease NEF-sp	106	74	79	94	77	50	51	75	72	29	58	63	65	68	71	101	69	79	52	49	58	55	70	55	63	74	61	59	59	74	57	61	70	79	43	76	59	59	53	67	68	67	65	67	64	81	66
ENSSSAG00000000914		ATP-binding cassette sub-family A member 5-like	972	667	911	932	639	589	403	565	449	364	432	859	781	920	802	1215	636	1056	517	674	398	556	447	403	498	676	553	683	586	617	671	485	525	490	542	564	804	710	723	759	823	615	875	666	882	555	665
ENSSSAG00000000915			0	0	0	0	0	0	0	0	0	0	0	0	0	0	0	0	0	0	0	0	0	0	0	0	0	0	0	0	0	0	0	0	0	0	0	0	0	0	0	0	0	0	0	0	0	0	0
ENSSSAG00000000916	jmjd6	jumonji domain containing 6, arginine demethylase and lysine hydroxylase	1528	1314	1496	1608	1189	768	690	888	838	666	784	1049	1185	1168	1227	1484	1238	1219	809	761	743	897	1016	823	996	1063	1089	1122	1011	1148	875	831	826	915	992	1024	981	1078	918	1161	1006	1197	1010	1043	996	1036	1072
ENSSSAG00000000917	fam117aa	protein FAM117A-like	58	54	54	71	44	79	65	61	76	40	27	38	35	57	32	54	30	44	20	34	23	29	37	39	43	40	45	41	45	42	90	78	57	83	60	35	36	32	45	30	37	29	36	26	45	32	35
ENSSSAG00000000918			0	0	0	0	0	0	0	0	0	0	0	1	0	0	0	0	0	0	0	0	0	0	1	0	0	0	0	0	0	0	0	0	0	0	0	0	1	0	0	0	0	0	0	0	0	0	0
ENSSSAG00000000919			26	30	32	44	30	39	14	16	22	22	29	35	30	49	38	66	31	46	28	29	16	33	12	22	21	18	25	24	28	29	44	17	15	24	33	38	33	27	38	36	45	30	38	36	38	22	39
ENSSSAG00000000920			22	24	16	20	13	10	22	18	13	10	8	5	14	15	6	14	8	16	3	11	14	32	24	15	29	15	20	12	13	13	11	26	17	14	15	10	5	13	12	6	9	8	13	4	14	20	38
ENSSSAG00000000921			0	0	0	0	0	0	0	0	0	0	0	0	0	0	0	0	0	0	0	0	0	0	0	0	0	0	0	0	0	0	0	0	0	0	0	0	0	0	0	0	0	0	0	0	0	0	0
ENSSSAG00000000922			182	170	188	248	128	227	113	127	127	140	151	244	162	342	175	339	154	249	106	116	131	154	123	132	181	127	141	141	156	124	259	136	118	139	209	197	228	147	269	166	230	149	206	137	152	183	184
ENSSSAG00000000923			0	0	0	0	0	0	0	0	0	0	0	0	0	0	0	0	0	0	0	0	0	0	0	0	0	0	0	0	0	0	0	0	0	0	0	0	0	0	0	0	0	0	0	0	0	0	0
ENSSSAG00000000924	ldlrb	low-density lipoprotein receptor-like	3239	2700	3135	3337	2502	3941	2615	3296	2651	2122	1170	2477	1697	2950	1816	3837	1872	3179	1470	1898	1284	2280	1747	1448	1823	2252	2239	2352	2099	2417	4491	3149	3065	2895	3161	1529	2317	1543	2318	1718	2600	1810	2635	1895	2484	1790	2725
ENSSSAG00000000925	C17orf75	protein Njmu-R1-like	100	71	67	89	52	43	78	64	66	43	39	48	70	54	70	78	78	72	53	36	44	40	49	46	71	70	59	50	56	50	49	94	60	72	64	51	45	64	42	66	53	75	60	68	47	61	48
ENSSSAG00000000926			10	7	6	22	6	4	1	8	9	6	9	3	15	9	6	15	16	14	8	5	3	3	3	5	9	7	6	5	14	6	5	1	7	10	9	12	3	14	7	6	10	15	12	10	7	4	4
ENSSSAG00000000927			0	0	0	0	0	0	0	0	0	0	0	0	0	0	0	0	0	0	0	0	0	0	0	0	0	0	0	0	0	0	0	0	0	0	0	0	0	0	0	0	0	0	0	0	0	0	0
ENSSSAG00000000928	rock1	rho-associated protein kinase 1-like	744	651	775	832	506	578	456	658	567	352	413	669	546	786	496	1118	596	952	468	613	350	656	539	416	571	517	540	581	523	489	659	549	612	619	524	540	626	497	618	469	758	576	789	603	802	488	784
ENSSSAG00000000929	zbtb46	uncharacterized LOC106600540	606	473	512	639	401	198	186	251	237	175	365	446	578	508	607	301	283	242	198	192	192	201	247	200	242	421	392	384	402	387	226	224	233	259	261	477	417	526	399	574	204	274	201	255	251	268	240
ENSSSAG00000000930			122	95	142	150	90	160	86	97	84	104	105	135	141	186	144	233	134	190	99	85	97	132	122	122	151	85	79	107	94	87	182	104	90	92	155	137	126	128	146	136	158	130	157	128	111	135	158
ENSSSAG00000000931		uromodulin-like	0	0	0	0	0	0	0	0	0	0	0	0	0	0	0	0	0	0	0	0	0	0	0	0	0	0	0	0	0	0	0	0	0	0	0	0	0	0	0	0	0	0	0	0	0	0	0
ENSSSAG00000000932			0	0	0	0	0	0	0	0	0	0	0	0	0	0	0	0	0	0	0	0	0	0	0	0	0	0	0	0	0	0	0	0	0	0	0	0	0	0	0	0	0	0	0	0	0	0	0
ENSSSAG00000000933			17	14	11	11	10	28	19	16	14	21	18	18	21	30	23	30	18	21	8	12	11	12	8	16	24	12	12	8	7	10	32	23	15	15	31	24	17	19	24	22	20	17	17	10	16	15	14
ENSSSAG00000000934	ptpn20	tyrosine-protein phosphatase non-receptor type 20-like	0	0	0	0	0	0	0	0	0	0	0	1	0	0	0	0	0	0	0	0	0	0	0	0	0	0	0	0	0	0	0	0	0	0	0	0	1	0	0	0	0	0	0	0	0	0	0
ENSSSAG00000000935	flrt3	leucine-rich repeat transmembrane protein FLRT3-like	26	15	27	36	14	108	96	125	96	49	13	15	18	21	10	31	5	20	13	17	1597	2358	2276	1699	2355	18	12	20	23	14	123	116	116	105	73	17	14	16	16	9	21	5	17	17	22	2227	2819
ENSSSAG00000000936		sterile alpha motif domain-containing protein 9-like	152	119	140	165	94	8820	4546	5617	4614	5866	1	3	2	1	6	2	0	1	0	3	712	889	646	836	1159	106	99	105	104	91	10051	5475	5223	5038	8737	1	3	2	1	6	1	0	1	0	4	993	1063
ENSSSAG00000000937			1	4	4	2	2	15	10	10	17	12	2	1	2	7	0	3	2	1	0	0	7	8	13	9	22	1	3	3	1	2	17	12	9	19	18	3	1	2	5	0	2	2	1	0	0	10	10
ENSSSAG00000000938	ssa-mir-1338	ssa-mir-1338	0	0	0	0	0	0	0	0	0	0	0	0	0	0	0	0	0	0	0	0	0	0	0	0	0	0	0	0	0	0	0	0	0	0	0	0	0	0	0	0	0	0	0	0	0	0	0
ENSSSAG00000000939			48	55	53	55	33	107	50	32	40	46	44	81	65	117	49	144	66	90	41	44	31	47	41	52	58	33	46	40	35	32	122	60	30	44	69	57	76	59	92	46	98	64	75	53	58	43	56
ENSSSAG00000000940	SPOP	speckle-type POZ protein	760	577	617	748	517	113	244	338	306	117	238	254	301	311	287	238	218	195	155	167	166	222	304	224	282	528	478	463	471	499	129	294	314	334	174	311	238	274	244	272	161	211	162	200	219	231	265
ENSSSAG00000000941	OTX1	homeobox protein OTX1 B-like	0	0	0	0	0	0	0	0	0	0	0	0	0	0	0	0	0	0	0	0	0	0	0	0	0	0	0	0	0	0	0	0	0	0	0	0	0	0	0	0	0	0	0	0	0	0	0
ENSSSAG00000000942		desmocollin-2-like	3291	2881	3107	3875	2442	2339	1418	1778	1573	1939	2751	3424	4035	4597	3909	5072	3864	4188	3018	2289	1853	2066	2371	2218	2968	2288	2389	2331	2437	2359	2666	1708	1653	1718	2888	3595	3203	3670	3612	3699	3437	3736	3471	3891	2996	2584	2469
ENSSSAG00000000943			0	0	0	1	0	2	3	0	4	1	0	0	0	0	0	1	3	0	0	0	0	0	0	2	0	0	0	0	1	0	2	4	0	4	1	0	0	0	0	0	1	3	0	0	0	0	0
ENSSSAG00000000944	znf488	zinc finger protein 488	0	0	0	0	0	0	0	0	0	1	0	0	0	0	1	0	0	0	0	0	0	0	0	0	0	0	0	0	0	0	0	0	0	0	1	0	0	0	0	1	0	0	0	0	0	0	0
ENSSSAG00000000945			0	0	0	0	0	0	0	0	0	0	0	0	0	0	0	0	0	0	0	0	0	0	0	0	0	0	0	0	0	0	0	0	0	0	0	0	0	0	0	0	0	0	0	0	0	0	0
ENSSSAG00000000946			71	59	50	92	39	45	51	56	48	40	44	40	41	71	51	70	46	39	46	31	32	33	45	43	74	49	49	38	58	38	51	61	52	52	60	57	37	37	56	48	47	44	32	59	41	45	39
ENSSSAG00000000947			24	21	15	25	11	69	48	50	32	19	10	19	11	25	10	26	9	24	9	10	8	9	7	7	13	17	17	11	16	11	79	58	46	35	28	13	18	10	20	9	18	9	20	12	13	11	11
ENSSSAG00000000948	tnrc6c1	trinucleotide repeat-containing gene 6C protein-like	16	5	6	8	12	7	8	24	7	2	4	1	5	2	3	6	4	14	1	13	2	2	0	3	1	11	4	5	5	12	8	10	22	8	3	5	1	5	2	3	4	4	12	1	17	3	2
ENSSSAG00000000949	ZNF512B	zinc finger protein 512B-like	420	295	389	445	288	242	228	322	244	128	195	389	355	397	276	437	243	399	196	294	169	308	250	171	200	292	245	292	280	278	276	275	299	266	191	255	364	323	312	261	296	235	331	253	385	236	368
ENSSSAG00000000950	LOXL4	lysyl oxidase homolog 4-like	0	0	0	0	0	0	0	0	0	0	0	0	0	1	0	1	0	0	0	0	0	0	0	0	0	0	0	0	0	0	0	0	0	0	0	0	0	0	1	0	1	0	0	0	0	0	0
ENSSSAG00000000951		zinc finger protein 239-like	4	3	5	7	0	2	0	1	2	1	4	4	5	6	5	1	4	4	5	3	2	1	1	2	3	3	2	4	4	0	2	0	1	2	1	5	4	5	5	5	1	4	3	6	4	3	1
ENSSSAG00000000952	ARF4	ADP-ribosylation factor 4-like	254	221	237	300	187	98	170	201	170	163	143	121	152	159	167	175	182	143	146	98	159	125	204	184	309	177	183	178	189	181	112	205	187	186	243	187	113	138	125	158	119	176	119	188	128	222	149
ENSSSAG00000000953	b3gnt2a	N-acetyllactosaminide beta-1,3-N-acetylglucosaminyltransferase 2-like	118	115	124	124	84	96	111	141	115	65	56	103	112	113	81	104	77	94	59	73	81	96	109	69	82	82	95	93	78	81	109	134	131	126	97	73	96	102	89	77	70	74	78	76	96	113	115
ENSSSAG00000000954	UBTD1	ubiquitin domain-containing protein 1-like	0	1	0	0	2	0	0	0	2	0	0	1	0	3	1	2	0	0	0	0	0	0	0	1	1	0	1	0	0	2	0	0	0	2	0	0	1	0	2	1	1	0	0	0	0	0	0
ENSSSAG00000000955	SFRS2	serine and arginine rich splicing factor 2	3793	3286	3364	4092	2853	5630	5498	7155	6387	6390	2617	2298	3100	3156	3148	7463	6720	5076	4458	2750	4781	4034	6428	5959	8873	2638	2725	2524	2574	2756	6416	6622	6653	6974	9518	3420	2150	2820	2480	2979	5057	6498	4207	5747	3600	6667	4822
ENSSSAG00000000956	commd1	COMM domain-containing protein 1-like	190	176	180	235	132	100	88	120	131	134	157	123	189	179	173	229	300	213	209	129	86	55	81	97	131	132	146	135	148	127	114	106	112	143	200	205	115	172	141	164	155	290	177	269	169	120	66
ENSSSAG00000000957		desmoglein-2-like	6292	5155	5913	6778	4466	5436	3271	4488	3656	2635	3060	6662	4742	8090	4419	10349	5278	9972	3814	5616	2245	3929	3326	2390	3193	4375	4274	4436	4264	4314	6195	3940	4173	3992	3925	3999	6232	4313	6356	4181	7013	5104	8265	4917	7351	3131	4696
ENSSSAG00000000958			1	2	0	0	2	5	0	1	1	3	3	6	2	3	3	19	4	4	2	7	1	1	0	0	1	1	2	0	0	2	6	0	1	1	4	4	6	2	2	3	13	4	3	3	9	1	1
ENSSSAG00000000959	gys1	glycogen	258	226	261	265	182	132	130	217	182	75	99	178	157	204	152	341	167	266	129	175	105	193	161	129	123	179	187	196	167	176	150	157	202	199	112	129	167	143	160	144	231	161	220	166	229	146	231
ENSSSAG00000000960	spop	speckle-type POZ protein-like A	60	48	48	69	39	18	20	30	29	14	27	26	44	36	34	31	26	23	19	18	29	18	23	18	42	42	40	36	43	38	21	24	28	32	21	35	24	40	28	32	21	25	19	24	24	40	22
ENSSSAG00000000961		zinc finger protein 391-like	236	179	231	277	158	349	194	217	172	221	183	290	289	401	234	448	247	406	169	226	161	200	204	222	237	164	148	173	174	153	398	234	202	188	329	239	271	263	315	221	304	239	336	218	296	225	239
ENSSSAG00000000962			0	0	0	0	0	0	0	0	0	0	0	0	0	0	0	0	0	0	0	0	0	0	0	0	0	0	0	0	0	0	0	0	0	0	0	0	0	0	0	0	0	0	0	0	0	0	0
ENSSSAG00000000963	samd10b	sterile alpha motif domain containing 10b	0	0	0	0	0	0	0	0	0	0	0	0	0	0	0	0	0	0	0	0	0	0	0	0	0	0	0	0	0	0	0	0	0	0	0	0	0	0	0	0	0	0	0	0	0	0	0
ENSSSAG00000000964	AANAT	serotonin N-acetyltransferase-like	5	3	0	4	0	0	1	0	0	0	1	1	3	2	4	2	2	0	0	0	0	0	4	2	0	3	2	0	3	0	0	1	0	0	0	1	1	3	2	4	1	2	0	0	0	0	0
ENSSSAG00000000965	zdhhc16a	probable palmitoyltransferase ZDHHC16	139	148	143	158	105	177	117	156	95	85	97	192	136	212	159	262	169	197	120	110	119	163	140	148	198	97	123	107	99	101	202	141	145	104	127	127	180	124	167	150	178	163	163	155	144	166	195
ENSSSAG00000000966	tubb2	tubulin beta-2A chain-like	0	0	0	0	0	0	0	0	0	0	0	0	0	2	0	2	0	0	0	2	0	0	0	0	0	0	0	0	0	0	0	0	0	0	0	0	0	0	2	0	1	0	0	0	3	0	0
ENSSSAG00000000967	golga7b	golgin A7 family member B	1	0	0	1	0	0	0	0	0	0	0	0	1	0	0	1	0	0	0	0	0	0	0	0	1	1	0	0	1	0	0	0	0	0	0	0	0	1	0	0	1	0	0	0	0	0	0
ENSSSAG00000000968	mfsd11	major facilitator superfamily domain containing 11	282	235	261	324	196	344	287	333	325	372	255	258	363	359	317	748	548	525	454	276	391	359	465	440	595	196	195	196	204	189	392	346	310	355	554	333	241	330	282	300	507	530	435	585	361	545	429
ENSSSAG00000000969			0	0	0	0	0	0	0	0	0	0	0	0	0	0	0	0	0	0	0	0	0	0	0	0	0	0	0	0	0	0	0	0	0	0	0	0	0	0	0	0	0	0	0	0	0	0	0
ENSSSAG00000000970			0	0	0	0	0	0	0	0	0	0	0	0	0	0	0	0	0	0	0	0	0	0	0	0	0	0	0	0	0	0	0	0	0	0	0	0	0	0	0	0	0	0	0	0	0	0	0
ENSSSAG00000000971	SLC22A23	solute carrier family 22 member 23-like	43	25	39	37	22	18	15	16	12	12	26	32	32	42	27	28	21	24	11	18	7	5	7	7	5	30	21	29	23	21	21	18	15	13	18	34	30	29	33	26	19	20	20	14	24	10	6
ENSSSAG00000000972			0	0	0	0	0	0	0	0	0	0	0	0	0	0	0	0	0	0	0	0	0	0	0	0	0	0	0	0	0	0	0	0	0	0	0	0	0	0	0	0	0	0	0	0	0	0	0
ENSSSAG00000000973	sfrp5	secreted frizzled related protein 5	63	38	50	59	45	112	74	114	86	68	20	39	51	50	37	166	74	109	77	57	48	90	82	78	104	44	32	38	37	43	128	89	106	94	101	26	36	46	39	35	112	72	90	99	75	67	108
ENSSSAG00000000974			9	11	12	15	7	18	11	15	11	15	10	20	17	19	9	33	11	25	8	12	3	10	14	8	11	6	9	9	9	7	21	13	14	12	22	13	19	15	15	9	22	11	21	10	16	4	12
ENSSSAG00000000975			0	0	0	0	0	0	0	0	0	0	0	0	0	0	0	0	0	0	0	0	0	0	0	0	0	0	0	0	0	0	0	0	0	0	0	0	0	0	0	0	0	0	0	0	0	0	0
ENSSSAG00000000976	hif1aa	hypoxia-inducible factor 1-alpha	8032	6758	7391	8589	6028	3807	5380	7290	6455	3212	2876	3926	3983	4461	3729	7874	6011	6047	4280	4186	2737	3329	4153	3064	4082	5585	5603	5545	5403	5822	4339	6480	6779	7049	4784	3758	3673	3623	3505	3528	5336	5812	5012	5518	5479	3817	3979
ENSSSAG00000000977		zgc:171482	1	0	0	0	1	1	1	1	1	0	1	1	0	1	0	1	0	1	1	2	1	1	0	0	2	1	0	0	0	1	1	1	1	1	0	1	1	0	1	0	1	0	1	1	3	1	1
ENSSSAG00000000978			71	56	55	73	38	60	46	39	33	28	32	79	54	86	42	109	42	86	27	37	22	52	32	28	36	49	46	41	46	37	68	55	36	36	42	42	74	49	68	40	74	41	71	35	48	31	62
ENSSSAG00000000979	NDUA4	cytochrome c oxidase subunit NDUFA4-like	9774	8939	8852	10702	7617	4135	5880	7208	5933	6830	9330	5038	10480	6298	11477	6725	8993	4846	6691	3279	7412	3556	8193	7415	9827	6797	7412	6641	6732	7357	4712	7082	6703	6479	10173	12192	4713	9532	4948	10859	4557	8696	4016	8626	4292	10336	4250
ENSSSAG00000000980	HNRNPLL	heterogeneous nuclear ribonucleoprotein L-like	20	18	16	20	13	4	0	4	3	4	8	20	18	21	24	10	18	10	14	6	2	2	1	0	3	14	15	12	13	13	5	0	4	3	6	10	19	16	16	23	7	17	8	18	8	3	2
ENSSSAG00000000981			0	0	0	0	0	0	0	0	0	0	0	0	0	0	0	0	0	0	0	0	1	0	0	0	0	0	0	0	0	0	0	0	0	0	0	0	0	0	0	0	0	0	0	0	0	1	0
ENSSSAG00000000982		oocyte zinc finger protein XlCOF6-like	29	25	24	40	16	35	31	27	24	21	21	29	37	42	34	68	43	47	37	14	21	27	25	34	37	20	21	18	25	15	40	37	25	26	31	27	27	34	33	32	46	42	39	48	18	29	32
ENSSSAG00000000983			1	0	2	1	0	0	0	0	0	0	0	0	0	0	0	0	0	1	0	0	1	0	0	1	0	1	0	2	1	0	0	0	0	0	0	0	0	0	0	0	0	0	1	0	0	1	0
ENSSSAG00000000984	POSTN	periostin	71	51	83	79	52	16	26	35	35	14	26	54	36	47	42	47	21	52	30	38	26	49	39	34	26	49	42	62	50	50	18	31	33	38	21	34	51	33	37	40	32	20	43	39	50	36	59
ENSSSAG00000000985	marveld1	MARVEL domain containing 1	135	135	183	159	103	31	45	53	52	60	201	96	224	113	236	126	201	68	129	69	129	60	145	141	145	94	112	137	100	99	35	54	49	57	89	263	90	204	89	223	85	194	56	166	90	180	72
ENSSSAG00000000986	crtac1a	cartilage acidic protein 1-like	708	581	612	701	538	116	345	477	378	142	169	214	257	192	248	212	255	194	245	182	145	135	244	169	175	492	482	459	441	520	132	416	444	413	212	221	200	234	151	235	144	247	161	316	238	202	161
ENSSSAG00000000987		arginine vasopressin induced 1	6	5	2	1	1	4	7	7	9	3	1	1	1	2	2	10	2	5	2	4	7	11	8	4	3	4	4	2	1	1	5	8	7	10	4	1	1	1	2	2	7	2	4	3	5	10	13
ENSSSAG00000000988	s35b1	Solute carrier family 35 member B1	2814	2664	2683	3475	2212	2357	1446	1919	1698	1814	2426	2936	3068	3775	3108	3147	2219	2460	1595	1354	1223	1440	1597	1601	2221	1957	2209	2013	2186	2136	2686	1742	1784	1854	2702	3170	2747	2790	2966	2941	2133	2146	2039	2056	1772	1705	1721
ENSSSAG00000000989	SPHK1	sphingosine kinase 1-like	0	1	0	2	0	2	3	3	1	0	1	0	0	0	1	3	2	1	3	3	0	0	0	2	3	0	1	0	1	0	2	4	3	1	0	1	0	0	0	1	2	2	1	4	4	0	0
ENSSSAG00000000990			20	24	36	50	39	33	21	23	26	46	76	48	96	50	110	38	81	23	43	15	72	17	74	92	134	14	20	27	31	38	38	25	21	28	69	99	45	87	39	104	26	78	19	55	20	100	20
ENSSSAG00000000991	CHAT	choline O-acetyltransferase-like	5	1	5	6	0	2	2	9	4	2	0	3	2	3	0	2	1	0	0	0	0	0	1	0	1	3	1	4	4	0	2	2	8	4	3	0	3	2	2	0	1	1	0	0	0	0	0
ENSSSAG00000000992	mettl18	methyltransferase like 18	579	474	507	627	426	340	339	417	370	291	375	606	556	575	528	600	456	453	348	344	489	636	775	590	793	403	393	380	394	411	387	408	388	404	433	490	567	506	452	500	407	441	375	449	450	682	760
ENSSSAG00000000993			54	57	58	77	26	24	31	40	41	70	76	35	77	35	90	48	93	26	61	23	83	27	104	118	142	38	47	44	48	25	27	37	37	45	104	99	33	70	27	85	33	90	22	79	30	116	32
ENSSSAG00000000994			1	0	0	0	0	0	0	0	0	0	0	0	0	0	0	1	1	0	0	0	0	0	0	0	0	1	0	0	0	0	0	0	0	0	0	0	0	0	0	0	1	1	0	0	0	0	0
ENSSSAG00000000995			65	50	38	69	33	21	25	41	33	66	75	18	74	27	67	31	77	22	56	10	83	28	83	102	128	45	41	29	43	32	24	30	38	36	98	98	17	67	21	63	21	74	18	72	13	116	33
ENSSSAG00000000996	ssa-mir-146a-2	ssa-mir-146a-2	10	7	6	15	9	2	7	10	7	4	8	1	8	5	3	8	10	1	4	4	2	1	3	2	8	7	6	5	9	9	2	8	9	8	6	10	1	7	4	3	5	10	1	5	5	3	1
ENSSSAG00000000997		phosphatidylinositol 4-kinase type 2-alpha-like	185	143	158	190	114	252	232	284	220	284	159	157	210	201	214	311	261	263	252	138	149	128	202	162	264	129	119	119	120	110	287	279	264	240	423	208	147	191	158	202	211	252	218	325	181	208	153
ENSSSAG00000000998	cdc37	hsp90 co-chaperone Cdc37-like	1553	1351	1482	1838	1219	1829	1161	1272	1044	1402	1484	1878	1932	2448	1898	1973	1182	1326	809	732	1114	960	1227	1081	1485	1080	1120	1112	1156	1177	2084	1398	1183	1140	2088	1939	1757	1757	1923	1796	1337	1143	1099	1043	958	1553	1147
ENSSSAG00000000999		uncharacterized LOC106601526	0	0	2	0	0	0	0	0	1	0	0	0	0	0	0	0	1	0	0	0	0	0	1	0	0	0	0	2	0	0	0	0	0	1	0	0	0	0	0	0	0	1	0	0	0	0	0
ENSSSAG00000001000	fam117aa	protein FAM117A-like	16	10	12	21	12	4	25	12	21	5	7	7	11	7	8	10	10	8	11	7	4	8	7	2	7	11	8	9	13	12	5	30	11	23	7	9	7	10	5	8	7	10	7	14	9	6	10
ENSSSAG00000001001	ap2a1	AP-2 complex subunit alpha-2-like	2510	2017	2398	2813	1805	1706	1241	1701	1414	1035	1416	2092	1816	2756	1657	2559	1643	2281	1124	1445	1170	1687	1735	1339	1924	1745	1672	1799	1769	1743	1944	1495	1582	1544	1542	1850	1957	1652	2165	1568	1734	1589	1890	1449	1891	1632	2016
ENSSSAG00000001002	ubald2	UBA like domain containing 2	108	89	107	105	82	44	45	74	53	39	33	48	52	44	43	62	61	61	38	36	49	46	63	64	92	75	74	80	66	79	50	54	69	58	58	43	45	47	35	41	42	59	51	49	47	68	55
ENSSSAG00000001003	actn2b	alpha-actinin-2-like	0	0	2	0	0	0	0	0	0	0	0	0	0	0	0	0	0	0	0	0	3	0	0	0	0	0	0	2	0	0	0	0	0	0	0	0	0	0	0	0	0	0	0	0	0	4	0
ENSSSAG00000001004		forkhead box protein J1-A-like	1	7	2	0	1	2	2	3	3	2	0	1	0	0	0	3	1	2	1	3	2	1	1	0	6	1	6	2	0	1	2	2	3	3	3	0	1	0	0	0	2	1	2	1	4	3	1
ENSSSAG00000001005	SLC18A3	probable vesicular acetylcholine transporter-B	7	5	13	11	6	10	9	17	17	7	10	9	16	9	7	10	4	3	4	5	0	6	4	4	2	5	4	10	7	6	11	11	16	19	10	13	8	15	7	7	7	4	2	5	7	0	7
ENSSSAG00000001006	pgam1	Phosphoglycerate mutase 1	3394	3125	3394	3952	2617	1603	2111	2725	2326	1625	1748	1949	2358	2185	2236	3395	3057	2672	2394	1747	1554	1686	2242	1733	2396	2360	2591	2546	2486	2528	1827	2542	2534	2540	2420	2284	1823	2145	1717	2116	2301	2956	2215	3086	2287	2167	2015
ENSSSAG00000001007	FBF1	Fas binding factor 1	191	186	208	221	178	86	91	100	83	56	81	137	121	142	91	197	141	174	110	126	49	67	64	63	69	133	154	156	139	172	98	110	93	91	83	106	128	110	112	86	133	136	144	142	165	68	80
ENSSSAG00000001008	rundc3a	RUN domain containing 3A	137	118	135	136	84	80	87	109	87	38	70	109	85	126	83	100	63	79	31	66	26	53	36	42	34	95	98	101	86	81	91	105	101	95	57	91	102	77	99	79	68	61	65	40	86	36	63
ENSSSAG00000001009		uncharacterized LOC106612941	1346	1017	1151	1428	855	1398	1007	1261	1093	977	803	1117	1007	1394	1045	1780	1217	1560	828	888	1145	1607	1706	1345	2102	936	843	864	898	826	1593	1213	1173	1194	1455	1049	1045	916	1095	989	1206	1177	1293	1067	1162	1597	1921
ENSSSAG00000001010	kcnh6a	potassium voltage-gated channel subfamily H member 6-like	1	1	0	0	2	0	1	0	0	0	0	0	0	0	0	0	0	1	0	0	0	0	0	0	0	1	1	0	0	2	0	1	0	0	0	0	0	0	0	0	0	0	1	0	0	0	0
ENSSSAG00000001011	cbsa	cystathionine beta-synthase-like	456	348	438	427	344	58	199	277	292	43	67	121	112	97	112	163	126	118	76	108	94	118	214	85	123	317	289	329	269	332	66	240	258	319	64	88	113	102	76	106	110	122	98	98	141	131	141
ENSSSAG00000001012	USP34	ubiquitin carboxyl-terminal hydrolase 34-like	1298	988	1082	1256	724	334	529	829	657	207	266	579	502	619	428	733	409	679	324	506	372	624	573	337	437	903	819	812	790	699	381	637	771	717	308	348	542	457	486	405	497	395	563	418	662	519	746
ENSSSAG00000001013			0	0	0	0	0	0	0	0	0	0	0	0	0	0	0	0	0	0	0	0	0	0	0	0	0	0	0	0	0	0	0	0	0	0	0	0	0	0	0	0	0	0	0	0	0	0	0
ENSSSAG00000001014	prpf6	PRP6 pre-mRNA processing factor 6 homolog (S. cerevisiae)	0	0	0	0	0	0	0	0	0	0	0	0	0	0	0	0	0	0	0	0	0	0	0	0	0	0	0	0	0	0	0	0	0	0	0	0	0	0	0	0	0	0	0	0	0	0	0
ENSSSAG00000001015	GOLGA7B	golgin subfamily A member 7B-like	0	0	0	0	0	0	0	0	0	0	0	0	0	0	0	0	0	0	0	0	0	0	0	0	0	0	0	0	0	0	0	0	0	0	0	0	0	0	0	0	0	0	0	0	0	0	0
ENSSSAG00000001016	slc25a28	solute carrier family 25 member 28	477	408	445	539	318	203	234	333	272	129	205	306	310	327	264	298	214	226	138	191	242	339	409	307	390	332	338	334	339	307	231	282	310	297	192	268	286	282	257	250	202	207	187	178	250	337	405
ENSSSAG00000001017	cfd	serine protease-like protein	2	9	5	6	4	1	3	4	2	0	1	1	1	0	2	1	5	4	1	2	4	1	4	3	2	1	7	4	4	4	1	4	4	2	0	1	1	1	0	2	1	5	3	1	3	6	1
ENSSSAG00000001018	aar2	AAR2 splicing factor	1071	890	1012	1113	753	465	767	1003	823	491	463	480	556	560	584	793	696	595	537	491	634	701	1090	749	1021	745	738	759	700	727	530	924	933	899	731	605	449	506	440	553	537	673	493	692	643	884	838
ENSSSAG00000001019			0	0	0	0	2	0	0	0	0	0	0	0	0	0	0	1	0	0	1	0	0	0	1	0	0	0	0	0	0	2	0	0	0	0	0	0	0	0	0	0	1	0	0	1	0	0	0
ENSSSAG00000001020	nkx3.3	homeobox protein Nkx-3.2-like	0	0	0	0	0	0	0	0	0	0	0	0	0	0	0	0	0	0	0	0	0	0	0	0	0	0	0	0	0	0	0	0	0	0	0	0	0	0	0	0	0	0	0	0	0	0	0
ENSSSAG00000001021		EMILIN-3-like	0	0	0	0	0	0	3	0	1	1	1	0	0	2	0	2	0	1	2	2	0	0	0	0	0	0	0	0	0	0	0	4	0	1	1	1	0	0	2	0	1	0	1	3	3	0	0
ENSSSAG00000001022	nkx2-3	NK2 homeobox 3	0	0	0	0	0	0	0	0	0	0	0	0	0	0	0	0	0	0	0	0	0	0	0	0	0	0	0	0	0	0	0	0	0	0	0	0	0	0	0	0	0	0	0	0	0	0	0
ENSSSAG00000001023			0	0	0	0	0	0	2	0	0	0	0	0	0	0	0	0	0	0	0	0	0	0	0	0	0	0	0	0	0	0	0	2	0	0	0	0	0	0	0	0	0	0	0	0	0	0	0
ENSSSAG00000001024	zfyve27	protrudin-like	388	298	389	421	321	165	228	302	248	193	230	219	281	266	306	255	218	177	165	105	180	124	258	204	282	270	247	292	265	310	188	275	281	271	287	301	205	256	209	290	173	211	147	213	137	251	148
ENSSSAG00000001025	DCAF7	DDB1- and CUL4-associated factor 7-like	10	7	7	8	5	4	8	4	4	8	7	6	13	14	12	13	7	6	2	6	7	2	10	9	9	7	6	5	5	5	5	10	4	4	12	9	6	12	11	11	9	7	5	3	8	10	2
ENSSSAG00000001026			97	79	101	102	69	91	43	76	62	54	67	134	86	172	86	165	83	131	69	97	51	82	52	51	72	67	66	76	64	67	104	52	71	68	80	88	125	78	135	81	112	80	109	89	127	71	98
ENSSSAG00000001027	SPAT2	spermatogenesis associated 2	324	280	271	281	208	226	263	310	305	156	144	215	175	239	175	341	226	289	175	191	202	226	295	215	335	225	232	203	177	201	258	317	288	333	232	188	201	159	188	166	231	219	240	226	250	282	270
ENSSSAG00000001028	got1	glutamic-oxaloacetic transaminase 1	143	147	128	191	98	104	95	89	80	82	110	134	128	154	165	178	169	137	98	90	97	152	156	125	168	99	122	96	120	95	119	114	83	87	122	144	125	116	121	156	121	163	114	126	118	135	182
ENSSSAG00000001029			0	0	0	0	0	0	0	0	0	0	0	0	0	0	0	0	0	0	0	0	0	0	0	0	0	0	0	0	0	0	0	0	0	0	0	0	0	0	0	0	0	0	0	0	0	0	0
ENSSSAG00000001030	sufu	suppressor of fused homolog	845	631	766	912	579	730	770	1014	785	473	429	621	601	827	534	810	468	616	352	392	369	480	511	376	476	588	523	575	574	559	832	927	943	857	705	561	581	547	650	505	549	453	511	454	513	515	574
ENSSSAG00000001031			0	0	0	0	0	0	0	0	0	0	0	0	0	0	0	0	0	0	0	0	0	0	0	0	0	0	0	0	0	0	0	0	0	0	0	0	0	0	0	0	0	0	0	0	0	0	0
ENSSSAG00000001032	zn313	Zinc finger protein 313	1034	888	882	1088	688	938	2118	2733	2452	1259	169	172	239	183	213	211	227	182	178	124	777	604	1278	950	1322	719	736	662	684	665	1069	2551	2541	2678	1875	221	161	217	144	202	143	219	151	229	162	1083	722
ENSSSAG00000001033	WDR68	DDB1- and CUL4-associated factor 7-like	207	182	207	234	140	255	146	164	176	291	235	212	329	278	331	359	350	226	258	127	211	128	260	248	360	144	151	155	147	135	291	176	153	192	433	307	198	299	218	313	243	338	187	333	166	294	153
ENSSSAG00000001034	cnot6a	CCR4-NOT transcription complex subunit 6-like	903	828	865	1079	651	863	563	736	641	755	779	1002	1164	1344	1186	1445	971	1188	778	627	752	860	842	935	1175	628	687	649	679	629	983	678	684	700	1125	1018	937	1059	1056	1122	979	939	985	1003	821	1049	1028
ENSSSAG00000001035			0	0	0	0	0	0	0	0	0	0	0	0	0	0	0	0	0	0	0	0	0	0	0	0	0	0	0	0	0	0	0	0	0	0	0	0	0	0	0	0	0	0	0	0	0	0	0
ENSSSAG00000001036			0	0	0	0	0	0	0	0	0	0	0	0	0	0	0	0	0	0	0	0	0	0	0	0	0	0	0	0	0	0	0	0	0	0	0	0	0	0	0	0	0	0	0	0	0	0	0
ENSSSAG00000001037	sept9a	septin-9-like	585	533	484	918	415	515	343	471	359	308	339	653	497	774	451	898	384	700	406	436	359	477	388	315	427	407	442	363	577	401	587	413	438	392	459	443	611	452	608	427	609	371	580	523	571	501	570
ENSSSAG00000001038	CNNM1	cyclin and CBS domain divalent metal cation transport mediator 1	0	0	0	0	0	0	0	0	0	0	0	0	0	0	0	0	0	0	0	0	0	0	0	0	0	0	0	0	0	0	0	0	0	0	0	0	0	0	0	0	0	0	0	0	0	0	0
ENSSSAG00000001039	MAFB	transcription factor MafB-like	2	0	0	0	0	1	1	0	0	0	0	0	0	0	0	0	0	0	0	0	0	0	0	0	0	1	0	0	0	0	1	1	0	0	0	0	0	0	0	0	0	0	0	0	0	0	0
ENSSSAG00000001040	ccdc47	coiled-coil domain containing 47	1428	1147	1314	1536	1024	447	648	895	728	335	528	763	752	1004	677	751	568	706	439	477	589	693	845	571	796	993	951	986	966	989	509	780	832	795	499	690	714	684	789	641	509	549	585	566	624	821	828
ENSSSAG00000001041			0	0	0	0	0	0	0	0	0	0	0	0	0	0	0	0	0	1	0	0	0	0	0	0	0	0	0	0	0	0	0	0	0	0	0	0	0	0	0	0	0	0	1	0	0	0	0
ENSSSAG00000001042			37	28	28	23	22	143	57	119	99	124	28	31	51	36	60	23	20	17	12	3	145	119	142	149	211	26	23	21	14	21	163	69	111	108	185	37	29	46	28	57	16	19	14	15	4	202	142
ENSSSAG00000001043	rnf113a	RING finger protein 113A-like	465	391	394	520	349	322	259	316	260	191	248	389	308	486	332	481	284	417	200	258	195	271	285	206	299	323	324	296	327	337	367	312	294	284	284	324	364	280	382	314	326	275	346	258	338	272	324
ENSSSAG00000001044			98	82	80	103	69	79	78	85	76	52	44	78	70	93	65	51	50	55	28	30	57	68	80	52	101	68	68	60	65	67	90	94	79	83	77	57	73	64	73	62	35	48	46	36	39	79	81
ENSSSAG00000001045	U6	U6 spliceosomal RNA	0	0	0	0	0	0	0	0	0	0	0	0	0	0	0	0	0	0	0	0	0	0	0	0	0	0	0	0	0	0	0	0	0	0	0	0	0	0	0	0	0	0	0	0	0	0	0
ENSSSAG00000001046			0	0	0	0	0	0	0	0	0	0	0	0	0	0	0	0	0	0	0	0	0	0	0	0	0	0	0	0	0	0	0	0	0	0	0	0	0	0	0	0	0	0	0	0	0	0	0
ENSSSAG00000001047	zhx3	zinc fingers and homeoboxes protein 3-like	544	400	440	507	365	369	340	469	366	264	332	488	470	496	475	536	479	459	298	400	257	284	349	252	342	378	332	330	319	353	421	409	436	400	393	434	457	427	390	449	363	463	380	384	524	358	339
ENSSSAG00000001048	U6	U6 spliceosomal RNA	0	0	0	0	0	0	0	0	0	0	0	0	0	0	0	0	0	0	0	0	0	0	0	0	0	0	0	0	0	0	0	0	0	0	0	0	0	0	0	0	0	0	0	0	0	0	0
ENSSSAG00000001049			0	1	0	0	1	0	0	0	0	0	0	0	0	1	0	0	0	0	0	0	0	0	0	0	0	0	1	0	0	1	0	0	0	0	0	0	0	0	1	0	0	0	0	0	0	0	0
ENSSSAG00000001050	U6	U6 spliceosomal RNA	0	0	0	0	0	0	0	0	0	0	0	0	0	0	0	0	0	0	0	0	0	0	0	0	0	0	0	0	0	0	0	0	0	0	0	0	0	0	0	0	0	0	0	0	0	0	0
ENSSSAG00000001051			248	178	205	228	146	158	113	207	149	69	81	204	162	170	159	230	108	220	95	192	112	221	190	124	125	172	148	154	143	141	180	136	192	163	103	106	191	147	134	150	156	104	182	122	251	156	264
ENSSSAG00000001052	U6	U6 spliceosomal RNA	0	0	0	0	2	0	0	1	0	0	1	0	0	0	0	0	1	0	1	0	0	0	0	0	0	0	0	0	0	2	0	0	1	0	0	1	0	0	0	0	0	1	0	1	0	0	0
ENSSSAG00000001053			63	58	55	71	44	55	41	42	43	27	31	46	34	66	46	90	44	50	42	19	45	38	58	53	68	44	48	41	45	42	63	49	39	47	40	41	43	31	52	44	61	43	41	54	25	63	45
ENSSSAG00000001054		zinc finger protein 664-like	58	42	50	62	37	70	41	48	38	49	52	78	59	91	66	104	60	91	29	42	41	46	38	40	62	40	35	38	39	36	80	49	45	41	73	68	73	54	71	62	70	58	75	37	55	57	55
ENSSSAG00000001055		zinc finger matrin-type protein 4-like	0	0	0	0	0	0	0	0	0	0	0	0	0	0	0	1	0	0	0	0	0	0	0	0	0	0	0	0	0	0	0	0	0	0	0	0	0	0	0	0	1	0	0	0	0	0	0
ENSSSAG00000001056			33	34	27	25	16	61	28	30	21	17	16	38	29	53	24	70	29	71	25	26	17	26	26	25	34	23	28	20	16	15	70	34	28	23	25	21	36	26	42	23	47	28	59	32	34	24	31
ENSSSAG00000001057			4	6	5	6	3	7	5	4	3	4	7	5	2	6	3	16	1	6	2	1	1	1	2	1	1	3	5	4	4	3	8	6	4	3	6	9	5	2	5	3	11	1	5	3	1	1	1
ENSSSAG00000001058	hpse2	heparanase 2 (inactive)	0	0	0	0	0	0	0	0	0	0	0	0	0	1	0	1	0	1	0	1	0	0	0	0	0	0	0	0	0	0	0	0	0	0	0	0	0	0	1	0	1	0	1	0	1	0	0
ENSSSAG00000001059			4	3	9	5	5	14	9	10	8	5	1	14	8	6	10	17	10	12	10	3	7	7	7	4	13	3	2	7	3	5	16	11	9	9	7	1	13	7	5	9	12	10	10	13	4	10	8
ENSSSAG00000001060	ncoa6	nuclear receptor coactivator 6-like	665	483	554	702	465	258	403	554	441	118	194	457	310	447	296	538	258	514	258	453	204	400	326	221	262	462	400	416	442	449	294	485	515	482	176	254	428	282	351	280	365	249	426	333	593	284	478
ENSSSAG00000001061	setd1a	histone-lysine N-methyltransferase SETD1A-like	429	271	348	410	234	315	262	351	263	157	179	405	281	430	281	436	243	426	164	279	193	365	294	234	256	298	225	261	258	226	359	316	326	287	234	234	379	256	338	266	295	235	353	211	365	269	436
ENSSSAG00000001062	CYGB	cytoglobin-2-like	0	0	0	0	0	0	0	0	0	0	0	0	0	0	0	0	0	0	0	0	0	0	0	0	0	0	0	0	0	0	0	0	0	0	0	0	0	0	0	0	0	0	0	0	0	0	0
ENSSSAG00000001063	dspa	desmoplakin-like	1614	1165	1425	1678	942	864	727	889	690	741	947	1348	1492	1677	1467	1886	1389	1656	1075	1037	477	697	613	565	708	1122	966	1069	1056	910	985	876	827	753	1104	1237	1261	1357	1318	1388	1278	1343	1372	1386	1357	665	833
ENSSSAG00000001064			23	12	23	16	13	27	16	17	19	22	15	33	12	36	14	58	19	34	17	24	23	26	25	21	33	16	10	17	10	13	31	19	16	21	33	20	31	11	28	13	39	18	28	22	31	32	31
ENSSSAG00000001065	tenm1	teneurin-1-like	10	7	15	8	7	8	4	9	9	3	6	12	7	5	2	13	6	8	2	5	4	3	6	4	0	7	6	11	5	7	9	5	8	10	4	8	11	6	4	2	9	6	7	3	7	6	4
ENSSSAG00000001066			37	32	37	49	21	29	18	31	23	27	32	48	30	74	32	65	36	61	16	34	26	30	27	23	41	26	27	28	31	20	33	22	29	25	40	42	45	27	58	30	44	35	51	21	45	36	36
ENSSSAG00000001067	PRPSAP1	phosphoribosyl pyrophosphate synthase-associated protein 1-like	14	11	11	4	10	1	3	3	3	5	7	2	6	8	3	5	10	8	5	5	5	7	6	10	11	10	9	8	3	10	1	4	3	3	7	9	2	5	6	3	3	10	7	6	7	7	8
ENSSSAG00000001068	P4K2A	phosphatidylinositol 4-kinase type 2-alpha-like	292	259	251	321	173	132	144	207	171	83	121	134	156	214	162	241	138	221	137	124	95	152	185	126	182	203	215	188	202	167	150	173	192	187	124	158	125	142	168	153	163	133	183	177	162	132	182
ENSSSAG00000001069	ssa-mir-7132a	ssa-mir-7132a	0	0	0	0	0	0	0	0	0	0	0	0	0	0	0	0	0	0	0	0	0	0	0	0	0	0	0	0	0	0	0	0	0	0	0	0	0	0	0	0	0	0	0	0	0	0	0
ENSSSAG00000001070	fbxl18	F-box and leucine rich repeat protein 18	286	256	247	310	211	208	260	383	326	182	123	149	180	203	145	286	229	201	165	123	149	192	231	183	262	199	212	185	195	204	237	313	356	356	271	161	139	164	159	137	194	221	167	213	161	208	229
ENSSSAG00000001071	hps1	HPS1 biogenesis of lysosomal organelles complex 3 subunit 1	474	432	451	531	330	527	328	366	357	293	337	493	421	678	462	745	430	574	285	337	207	323	310	247	335	330	358	338	334	319	601	395	340	390	436	440	461	383	533	437	505	416	476	367	441	289	386
ENSSSAG00000001072	rasd4	ras-related protein Rap-2a-like	0	0	0	0	0	0	1	0	0	0	0	0	0	0	0	0	0	0	0	0	0	0	0	0	0	0	0	0	0	0	0	1	0	0	0	0	0	0	0	0	0	0	0	0	0	0	0
ENSSSAG00000001073			28	21	26	32	21	34	15	19	17	34	27	42	58	52	62	72	72	49	49	35	54	58	72	61	77	19	17	20	20	20	39	18	18	19	51	35	39	53	41	59	49	70	41	63	46	75	69
ENSSSAG00000001074	hsd3b7	hydroxy-delta-5-steroid dehydrogenase, 3 beta- and steroid delta-isomerase 7	92	91	82	106	45	25	21	38	40	30	36	62	52	70	84	53	52	48	30	35	19	19	25	23	30	64	75	62	67	43	28	25	35	44	45	47	58	47	55	79	36	50	40	39	46	26	23
ENSSSAG00000001075			0	0	0	0	0	0	0	0	0	0	0	0	0	0	0	0	0	0	0	0	0	0	0	0	0	0	0	0	0	0	0	0	0	0	0	0	0	0	0	0	0	0	0	0	0	0	0
ENSSSAG00000001076			38	20	40	28	27	27	27	41	52	8	6	21	19	19	17	44	18	42	12	25	20	33	26	14	23	26	17	30	18	26	31	33	38	57	12	8	20	17	15	16	30	17	35	15	33	28	39
ENSSSAG00000001077	uso1	USO1 vesicle transport factor	1134	859	1036	1160	797	458	786	1064	812	280	285	517	453	539	444	567	312	453	267	320	342	487	484	312	337	789	712	777	730	770	522	947	989	887	417	372	484	412	423	420	384	302	375	344	419	477	582
ENSSSAG00000001078			233	179	197	255	145	163	111	134	136	118	121	201	190	349	186	351	193	321	146	155	137	207	180	162	247	162	148	148	160	140	186	134	125	149	176	158	188	173	274	176	238	187	266	188	203	191	247
ENSSSAG00000001079		syntaxin-10-like	671	526	632	767	469	538	275	343	295	245	455	899	758	1146	679	891	439	796	319	584	416	608	482	362	481	467	436	474	482	453	613	331	319	322	365	595	841	689	900	642	604	424	660	411	764	580	727
ENSSSAG00000001080	cdc25d	M-phase inducer phosphatase-like	1	0	0	0	0	0	2	1	0	0	1	0	1	0	1	1	0	0	0	0	0	1	0	0	1	1	0	0	0	0	0	2	1	0	0	1	0	1	0	1	1	0	0	0	0	0	1
ENSSSAG00000001081			0	0	0	0	0	0	0	0	0	0	0	0	0	0	0	0	0	0	0	0	0	0	0	0	0	0	0	0	0	0	0	0	0	0	0	0	0	0	0	0	0	0	0	0	0	0	0
ENSSSAG00000001082			1	1	0	0	0	0	0	0	0	0	0	0	1	1	1	3	1	0	1	0	0	0	0	1	0	1	1	0	0	0	0	0	0	0	0	0	0	1	1	1	2	1	0	1	0	0	0
ENSSSAG00000001083			0	0	0	0	0	0	0	1	0	1	0	0	1	0	0	1	0	0	0	0	0	0	0	1	0	0	0	0	0	0	0	0	1	0	1	0	0	1	0	0	1	0	0	0	0	0	0
ENSSSAG00000001084			202	171	131	190	143	69	55	155	105	79	83	115	173	133	140	159	185	136	68	81	99	149	210	106	182	140	142	98	120	138	79	66	144	115	118	108	108	157	104	132	108	179	113	88	106	138	178
ENSSSAG00000001085	mgt5b	Alpha-1,6-mannosylglycoprotein 6-beta-N-acetylglucosaminyltransferase B	13	12	7	17	9	12	8	11	10	9	7	11	13	8	13	23	12	13	6	12	10	17	10	9	16	9	10	5	11	9	14	10	10	11	13	9	10	12	6	12	16	12	11	8	16	14	20
ENSSSAG00000001086	mfng	MFNG O-fucosylpeptide 3-beta-N-acetylglucosaminyltransferase	57	55	56	65	49	39	64	76	89	44	46	44	35	47	40	70	57	49	50	25	77	55	97	59	81	40	46	42	41	47	44	77	71	97	66	60	41	32	37	38	47	55	41	64	33	107	66
ENSSSAG00000001087		lipopolysaccharide-induced tumor necrosis factor-alpha factor homolog	0	0	0	0	0	0	0	0	0	0	0	0	0	0	0	0	0	0	0	0	0	0	0	0	1	0	0	0	0	0	0	0	0	0	0	0	0	0	0	0	0	0	0	0	0	0	0
ENSSSAG00000001088	eif3d	eukaryotic translation initiation factor 3 subunit D-like	2899	2516	2811	3054	2188	1432	2098	2726	2277	1341	1469	1510	2127	1960	2011	2583	2136	1809	1753	1436	2541	2302	3527	2678	3040	2016	2086	2109	1921	2113	1632	2527	2535	2486	1997	1920	1413	1935	1540	1903	1750	2065	1499	2260	1880	3543	2752
ENSSSAG00000001089		transportin-2-like	71	67	58	61	48	40	59	76	55	51	53	34	80	31	85	55	84	38	54	41	71	58	108	70	85	49	56	44	38	46	46	71	71	60	76	69	32	73	24	80	37	81	31	70	54	99	69
ENSSSAG00000001090	zgc:92360	zgc:92360	349	295	331	393	265	374	190	232	194	253	258	435	423	575	331	707	421	658	273	317	206	246	308	207	312	243	245	248	247	256	426	229	216	212	377	337	407	385	452	313	479	407	545	352	415	287	294
ENSSSAG00000001091	timm29	translocase of inner mitochondrial membrane 29	252	216	260	238	211	91	137	213	157	55	124	143	137	172	111	150	90	110	92	122	137	178	209	127	181	175	179	195	150	204	104	165	198	171	82	162	134	125	135	105	102	87	91	119	160	191	213
ENSSSAG00000001092	SFRS7	serine/arginine-rich splicing factor 7-like	762	732	697	880	612	131	378	550	440	260	390	222	469	253	482	283	445	240	402	186	394	224	581	466	541	530	607	523	554	591	149	455	511	480	387	510	208	427	199	456	192	430	199	518	243	549	268
ENSSSAG00000001093	GOLGA7B	golgin subfamily A member 7B-like	0	0	0	0	0	0	0	0	0	0	0	0	0	0	0	0	0	0	0	0	0	0	0	0	0	0	0	0	0	0	0	0	0	0	0	0	0	0	0	0	0	0	0	0	0	0	0
ENSSSAG00000001094	mgat3b	beta-1,4-mannosyl-glycoprotein 4-beta-N-acetylglucosaminyltransferase-like	2	0	1	2	3	1	0	2	1	1	0	1	1	1	0	2	0	2	1	0	0	0	0	0	0	1	0	1	1	3	1	0	2	1	1	0	1	1	1	0	1	0	2	1	0	0	0
ENSSSAG00000001095		solute carrier family 26 member 6-like	1	0	2	2	1	0	0	0	0	0	1	1	0	3	0	1	0	1	0	0	0	0	2	0	1	1	0	2	1	1	0	0	0	0	0	1	1	0	2	0	1	0	1	0	0	0	0
ENSSSAG00000001096	glis3	GLIS family zinc finger 3	25	20	22	29	13	12	14	9	11	2	5	23	13	10	10	13	10	11	7	5	4	4	3	4	2	17	17	17	18	13	14	17	8	12	3	7	22	12	8	9	9	10	9	9	7	6	5
ENSSSAG00000001097	yipf2	protein YIPF1-like	175	126	173	171	125	79	95	135	122	58	77	126	139	134	128	141	81	119	58	78	76	94	91	75	86	122	104	130	108	121	90	114	126	133	86	101	118	126	105	121	96	78	99	75	102	106	112
ENSSSAG00000001098	trmt1	tRNA (guanine(26)-N(2))-dimethyltransferase-like	229	196	253	268	184	74	140	203	170	103	90	100	125	110	124	138	127	79	92	80	108	125	212	138	185	159	163	190	169	178	84	169	189	186	153	118	94	114	86	117	94	123	65	119	105	151	149
ENSSSAG00000001099			0	0	0	0	0	0	0	0	0	0	0	0	0	0	1	0	0	0	0	0	0	0	0	0	0	0	0	0	0	0	0	0	0	0	0	0	0	0	0	1	0	0	0	0	0	0	0
ENSSSAG00000001100	SPAG9	C-Jun-amino-terminal kinase-interacting protein 4-like	4424	3259	4191	4524	3017	2007	1408	2009	1576	945	2024	4254	3531	5389	3152	3766	1787	3436	1423	2201	1289	2448	1864	1395	1596	3076	2702	3144	2846	2914	2287	1696	1868	1721	1408	2645	3979	3212	4234	2982	2552	1728	2848	1834	2881	1797	2926
ENSSSAG00000001101	RAC1	ras-related C3 botulinum toxin substrate 1	5244	4746	4878	5838	3961	5180	2729	3210	3017	4379	5691	6500	7418	8600	7595	9944	7170	7368	4789	4075	5280	4996	5949	5591	8019	3647	3935	3660	3672	3826	5903	3287	2985	3294	6522	7436	6081	6747	6757	7186	6738	6933	6107	6174	5334	7363	5972
ENSSSAG00000001102	strada	STE20-related kinase adapter protein alpha-like	254	229	216	317	212	164	126	187	183	113	145	192	156	210	148	255	196	239	106	149	102	129	164	125	152	177	190	162	199	205	187	152	174	200	168	189	180	142	165	140	173	190	198	137	195	142	154
ENSSSAG00000001103		histone-arginine methyltransferase CARM1-like	223	206	184	263	203	76	120	183	153	79	125	107	173	116	142	138	115	90	103	72	128	88	170	138	191	155	171	138	165	196	87	145	170	167	118	163	100	157	91	134	94	111	75	133	94	178	105
ENSSSAG00000001104			0	0	0	0	0	1	1	0	0	0	0	0	0	0	0	0	0	0	0	0	0	0	0	0	0	0	0	0	0	0	1	1	0	0	0	0	0	0	0	0	0	0	0	0	0	0	0
ENSSSAG00000001105		uncharacterized LOC106592000	110	76	70	108	68	9	23	47	37	11	24	44	30	27	37	34	48	36	30	33	16	21	27	12	22	76	63	53	68	66	10	28	44	40	16	31	41	27	21	35	23	46	30	39	43	22	25
ENSSSAG00000001106	afmid	arylformamidase	85	64	87	101	70	26	39	38	41	30	35	44	85	47	57	63	51	35	39	27	20	13	32	20	18	59	53	65	64	68	30	47	35	45	45	46	41	77	37	54	43	49	29	50	35	28	16
ENSSSAG00000001107	si:ch73-233k15.2	uncharacterized LOC106601559	1422	1216	1326	1584	1035	1549	1386	1692	1477	1021	54	108	79	108	76	86	62	85	40	53	411	512	611	494	594	989	1008	995	996	1000	1765	1669	1573	1613	1521	71	101	72	85	72	58	60	70	52	69	573	612
ENSSSAG00000001108		NHP2-like protein 1	656	590	597	729	448	404	386	498	471	370	431	446	527	500	588	613	595	494	357	268	537	420	700	661	815	456	489	448	459	433	460	465	463	514	551	563	417	479	393	556	415	575	409	460	351	749	502
ENSSSAG00000001109	kith	Thymidine kinase, cytosolic	519	465	447	597	404	596	358	521	433	432	404	459	514	712	545	1242	958	1002	686	598	480	555	660	592	761	361	386	335	376	390	679	431	484	473	643	528	429	468	559	516	842	926	830	884	783	669	663
ENSSSAG00000001110	syngr2b	synaptogyrin-2-like	227	220	227	245	167	352	210	255	250	210	145	332	286	306	258	434	232	371	181	267	197	398	330	212	270	158	182	170	154	161	401	253	237	273	313	189	311	260	240	244	294	224	307	233	349	275	476
ENSSSAG00000001111			0	0	0	0	0	0	0	0	0	0	0	0	0	0	0	0	0	0	0	0	0	0	0	0	0	0	0	0	0	0	0	0	0	0	0	0	0	0	0	0	0	0	0	0	0	0	0
ENSSSAG00000001112	tmc7	Transmembrane channel-like protein 7	27	34	39	38	25	4	7	13	12	6	6	14	26	16	20	7	8	7	9	2	4	5	14	4	5	19	28	29	24	24	5	8	12	13	9	8	13	24	13	19	5	8	6	12	3	6	6
ENSSSAG00000001113		rho GTPase-activating protein 44-like	0	0	0	0	0	0	0	0	0	0	0	0	0	0	0	0	0	0	0	0	0	0	0	0	1	0	0	0	0	0	0	0	0	0	0	0	0	0	0	0	0	0	0	0	0	0	0
ENSSSAG00000001114	cacng2a	voltage-dependent calcium channel gamma-2 subunit-like	0	1	2	1	0	1	0	1	0	1	0	0	1	0	0	0	0	0	0	0	0	0	0	0	0	0	1	2	1	0	1	0	1	0	1	0	0	1	0	0	0	0	0	0	0	0	0
ENSSSAG00000001115	man2b1	lysosomal alpha-mannosidase-like	234	172	179	245	170	74	136	205	166	58	68	95	94	99	91	135	88	114	87	72	157	166	194	137	166	163	143	134	154	164	84	164	191	181	86	89	89	85	78	86	91	85	94	112	94	219	198
ENSSSAG00000001116		monocarboxylate transporter 4-like	250	231	286	285	168	132	60	68	64	119	430	383	629	467	621	362	463	287	276	184	118	106	178	164	195	174	192	215	179	162	150	72	63	70	177	562	358	572	367	588	245	448	238	356	241	165	127
ENSSSAG00000001117	r3hcc1l	R3H domain and coiled-coil containing 1-like	68	36	59	32	38	36	18	36	29	5	10	46	32	42	29	54	34	73	24	49	22	32	31	14	27	47	30	44	20	37	41	22	33	32	7	13	43	29	33	27	37	33	61	31	64	31	38
ENSSSAG00000001118	rasd2	dexamethasone-induced Ras-related protein 1-like	0	0	0	0	0	0	0	0	0	0	0	0	0	0	0	0	0	0	0	0	0	0	0	0	0	0	0	0	0	0	0	0	0	0	0	0	0	0	0	0	0	0	0	0	0	0	0
ENSSSAG00000001119			0	0	0	0	0	0	0	0	0	0	0	0	0	0	0	0	0	0	0	0	0	0	0	0	0	0	0	0	0	0	0	0	0	0	0	0	0	0	0	0	0	0	0	0	0	0	0
ENSSSAG00000001120	rpl3	60S ribosomal protein L3	12123	10306	11348	12371	9002	1721	7968	11233	9125	2136	3425	2902	5255	3232	4998	4372	4940	3414	4586	3983	6490	4973	10645	6525	5995	8430	8545	8513	7782	8695	1961	9597	10445	9964	3181	4475	2715	4780	2539	4729	2963	4777	2830	5912	5214	9050	5944
ENSSSAG00000001121	pfdn1	prefoldin subunit 1	104	86	101	122	81	133	61	92	72	94	107	221	165	241	158	183	112	148	79	80	76	83	68	92	109	72	71	76	77	78	152	73	86	79	140	140	207	150	189	149	124	108	123	102	105	106	99
ENSSSAG00000001122	flr	fleer	62	58	69	72	45	66	38	38	41	61	52	86	92	82	85	101	67	80	40	45	51	36	41	48	45	43	48	52	45	43	75	46	35	45	91	68	80	84	64	80	68	65	66	52	59	71	43
ENSSSAG00000001123	crtac1a	cartilage acidic protein 1-like	181	159	227	216	153	46	135	149	120	33	37	65	78	55	66	100	62	59	46	76	42	49	72	42	47	126	132	170	136	148	52	163	139	131	49	48	61	71	43	62	68	60	49	59	99	59	59
ENSSSAG00000001124		zinc finger protein DPF3-like	23	17	26	19	20	10	14	12	13	3	8	24	9	28	10	32	11	23	10	20	7	20	19	6	3	16	14	20	12	19	11	17	11	14	4	10	22	8	22	9	22	11	19	13	26	10	24
ENSSSAG00000001125	uqcrc2a	cytochrome b-c1 complex subunit 2, mitochondrial-like	2576	2180	2394	2763	1925	528	1166	1730	1434	536	906	949	1362	990	1295	978	810	736	716	705	1159	1025	1751	1044	1168	1791	1808	1796	1738	1859	602	1404	1609	1566	798	1184	888	1239	778	1225	663	783	610	923	923	1616	1225
ENSSSAG00000001126	map3k21	mitogen-activated protein kinase kinase kinase MLK4-like	145	117	134	162	92	138	124	174	159	78	70	133	109	166	99	260	126	237	102	141	97	175	130	102	119	101	97	101	102	89	157	149	162	174	116	91	124	99	130	94	176	122	196	131	185	135	209
ENSSSAG00000001127			0	0	0	0	0	0	0	0	0	0	0	0	0	0	0	0	0	0	0	0	0	0	0	0	0	0	0	0	0	0	0	0	0	0	0	0	0	0	0	0	0	0	0	0	0	0	0
ENSSSAG00000001128	hnrnph1l	heterogeneous nuclear ribonucleoprotein H-like	1365	1191	1358	1639	1008	898	920	1274	1016	940	1018	1108	1208	1441	1234	1511	1417	1393	919	947	986	1235	1632	1317	1729	949	988	1019	1031	974	1023	1108	1185	1109	1400	1330	1036	1099	1132	1168	1024	1370	1155	1185	1240	1375	1476
ENSSSAG00000001129	si:ch211-194e18.2	inactive phospholipase D5-like	0	0	0	0	0	0	0	0	0	0	0	0	0	0	0	0	0	0	0	0	0	0	0	0	0	0	0	0	0	0	0	0	0	0	0	0	0	0	0	0	0	0	0	0	0	0	0
ENSSSAG00000001130	sos1	son of sevenless homolog 1-like	185	130	166	161	123	73	82	132	106	28	44	147	88	166	70	179	73	140	50	111	36	86	46	51	43	129	108	125	101	119	83	99	123	116	42	57	138	80	130	66	121	71	116	64	145	50	103
ENSSSAG00000001131			2	1	0	0	1	4	0	0	0	9	1	4	3	0	6	2	5	2	5	9	16	3	33	10	12	1	1	0	0	1	5	0	0	0	13	1	4	3	0	6	1	5	2	6	12	22	4
ENSSSAG00000001132	adra2db	alpha-2Db adrenergic receptor-like	0	0	0	0	0	0	0	0	0	0	0	0	0	0	0	0	0	0	0	0	0	0	0	0	0	0	0	0	0	0	0	0	0	0	0	0	0	0	0	0	0	0	0	0	0	0	0
ENSSSAG00000001133	pwwp2b	PWWP domain containing 2B	395	312	342	376	314	94	194	263	180	37	89	228	148	217	126	208	99	185	60	153	105	231	207	110	122	275	259	257	237	303	107	234	245	197	55	116	213	135	170	119	141	96	153	77	200	146	276
ENSSSAG00000001134			0	0	0	0	0	0	0	0	0	0	0	0	0	0	0	0	0	0	0	0	0	0	0	0	0	0	0	0	0	0	0	0	0	0	0	0	0	0	0	0	0	0	0	0	0	0	0
ENSSSAG00000001135			0	0	0	0	0	0	0	0	0	0	0	0	0	0	0	0	0	0	0	0	0	0	0	0	0	0	0	0	0	0	0	0	0	0	0	0	0	0	0	0	0	0	0	0	0	0	0
ENSSSAG00000001136			0	0	0	0	0	0	0	0	0	0	0	0	0	0	0	0	0	0	0	0	0	1	1	0	0	0	0	0	0	0	0	0	0	0	0	0	0	0	0	0	0	0	0	0	0	0	1
ENSSSAG00000001137			7	7	9	11	8	7	6	8	3	12	17	21	13	30	27	10	12	16	3	3	9	13	17	18	18	5	6	7	7	8	8	7	7	3	18	22	20	12	24	26	7	12	13	4	4	13	16
ENSSSAG00000001138			108	76	106	125	76	148	84	126	93	162	88	87	132	149	122	113	87	105	78	44	319	232	274	379	500	75	63	80	79	73	169	101	117	102	241	115	81	120	117	115	77	84	87	101	58	445	277
ENSSSAG00000001139			1	2	5	4	1	4	7	5	7	14	12	4	13	0	20	2	17	3	27	1	30	8	74	71	20	1	2	4	3	1	5	8	5	8	21	16	4	12	0	19	1	16	2	35	1	42	10
ENSSSAG00000001140			0	0	0	0	0	0	0	0	0	0	0	0	0	0	0	0	0	0	0	0	0	0	0	0	0	0	0	0	0	0	0	0	0	0	0	0	0	0	0	0	0	0	0	0	0	0	0
ENSSSAG00000001141		regulator of G-protein signaling 14-like	102	67	70	101	81	26	40	48	40	32	53	48	92	60	54	79	58	63	68	52	356	323	509	319	468	71	56	53	64	78	30	48	45	44	48	69	45	84	47	51	54	56	52	88	68	496	386
ENSSSAG00000001142	capn5b	calpain-5-like	2	1	2	1	1	0	0	0	1	1	0	0	2	0	2	1	1	1	3	0	0	1	2	3	1	1	1	2	1	1	0	0	0	1	1	0	0	2	0	2	1	1	1	4	0	0	1
ENSSSAG00000001143	bcl11ab	BAF chromatin remodeling complex subunit BCL11A b	2	2	4	4	0	0	0	2	2	0	1	0	0	1	1	0	1	1	1	0	2	4	2	3	2	1	2	3	3	0	0	0	2	2	0	1	0	0	1	1	0	1	1	1	0	3	5
ENSSSAG00000001144	U7	U7 small nuclear RNA	0	0	0	0	0	0	0	0	0	0	0	0	0	0	0	0	0	0	0	0	0	0	0	0	0	0	0	0	0	0	0	0	0	0	0	0	0	0	0	0	0	0	0	0	0	0	0
ENSSSAG00000001145	rps6ka1	ribosomal protein S6 kinase alpha-1	7	3	4	5	3	2	5	2	4	6	2	3	5	6	8	7	9	5	8	8	1	4	2	2	2	5	2	3	3	3	2	6	2	4	9	3	3	5	5	8	5	9	4	10	10	1	5
ENSSSAG00000001146	ZFYVE1	zinc finger FYVE domain-containing protein 1-like	148	125	143	167	99	50	54	91	67	46	55	130	95	110	100	90	62	88	61	73	26	56	60	43	45	103	104	107	105	96	57	65	85	73	69	72	122	86	86	95	61	60	73	79	96	36	67
ENSSSAG00000001147	khsrp	far upstream element-binding protein 2-like	3396	2518	2680	2716	2072	1260	1885	2766	2647	562	656	1352	981	1307	966	2250	1273	1567	836	1536	1200	1890	2201	1125	1427	2362	2088	2011	1708	2001	1436	2270	2572	2890	837	857	1265	892	1027	914	1525	1231	1299	1078	2011	1673	2259
ENSSSAG00000001148		SEC14-like protein 1	344	260	316	334	228	141	147	188	139	92	136	200	200	226	172	205	104	162	92	107	140	162	177	137	170	239	216	237	210	220	161	177	175	152	137	178	187	182	178	163	139	101	134	119	140	195	194
ENSSSAG00000001149			0	0	0	0	0	0	1	2	2	3	1	0	0	0	0	2	0	1	0	1	0	0	0	1	1	0	0	0	0	0	0	1	2	2	4	1	0	0	0	0	1	0	1	0	1	0	0
ENSSSAG00000001150	nde1	nuclear distribution protein nudE homolog 1-like	49	39	49	53	33	38	15	19	16	13	37	92	48	103	54	77	46	73	24	28	8	17	12	9	18	34	32	37	33	32	43	18	18	17	19	48	86	44	81	51	52	44	61	31	37	11	20
ENSSSAG00000001151	rfxap	regulatory factor X-associated protein-like	99	100	101	138	74	70	84	86	86	54	61	90	73	166	69	102	61	84	43	32	48	57	81	75	77	69	83	76	87	71	80	101	80	94	80	80	84	66	130	65	69	59	70	55	42	67	68
ENSSSAG00000001152		B-cell lymphoma/leukemia 11A-like	1	2	3	0	4	1	0	1	1	0	2	0	4	2	0	2	1	3	1	1	0	2	1	0	1	1	2	2	0	4	1	0	1	1	0	3	0	4	2	0	1	1	2	1	1	0	2
ENSSSAG00000001153	arl3l1	ADP-ribosylation factor-like protein 3	1	1	0	0	0	1	2	0	0	0	2	6	2	2	2	0	1	3	1	0	1	3	0	1	1	1	1	0	0	0	1	2	0	0	0	3	6	2	2	2	0	1	2	1	0	1	4
ENSSSAG00000001154		B-cell receptor CD22-like	1	4	2	3	2	0	2	1	0	1	1	1	0	0	2	1	1	2	0	1	2	0	4	3	2	1	3	2	2	2	0	2	1	0	1	1	1	0	0	2	1	1	2	0	1	3	0
ENSSSAG00000001155			0	0	0	0	1	0	1	0	0	0	0	0	0	0	2	0	0	0	0	0	0	0	0	0	0	0	0	0	0	1	0	1	0	0	0	0	0	0	0	2	0	0	0	0	0	0	0
ENSSSAG00000001156	u2af1	splicing factor U2AF 35 kDa subunit-like	0	1	1	3	3	0	0	0	0	0	1	0	1	0	0	0	0	1	0	1	1	1	1	1	2	0	1	1	2	3	0	0	0	0	0	1	0	1	0	0	0	0	1	0	1	1	1
ENSSSAG00000001157	ywhah	tyrosine 3-monooxygenase/tryptophan 5-monooxygenase activation protein eta	918	718	786	933	631	410	478	568	457	337	448	586	585	720	520	838	605	610	376	398	259	316	330	324	398	638	595	590	587	609	467	576	528	499	502	585	548	532	566	492	568	585	506	485	521	361	378
ENSSSAG00000001158	npm3	nucleophosmin/nucleoplasmin 3	1627	1571	1533	1879	1198	1421	1053	1177	1046	1178	1332	1372	1668	2079	1442	2239	1863	1916	1232	995	1717	1654	2139	2125	3012	1131	1303	1150	1182	1157	1619	1268	1094	1142	1755	1741	1283	1517	1633	1364	1517	1801	1588	1588	1302	2394	1977
ENSSSAG00000001159			23	8	17	20	13	16	3	22	18	8	13	16	16	10	24	19	22	13	8	13	8	6	16	8	19	16	7	13	13	13	18	4	20	20	12	17	15	15	8	23	13	21	11	10	17	11	7
ENSSSAG00000001160	slc25a39	solute carrier family 25 member 39-like	86	84	62	98	69	7	32	48	42	19	33	35	57	38	52	32	33	26	25	25	20	23	35	34	25	60	70	47	62	67	8	39	45	46	28	43	33	52	30	49	22	32	22	32	33	28	27
ENSSSAG00000001161			0	0	0	0	0	0	0	0	0	0	0	0	0	0	1	0	0	0	0	0	0	0	0	0	1	0	0	0	0	0	0	0	0	0	0	0	0	0	0	1	0	0	0	0	0	0	0
ENSSSAG00000001162	nnmt	Nicotinamide N-methyltransferase	748	641	735	838	555	848	576	709	650	459	418	737	561	866	520	791	411	672	312	478	641	1042	948	688	910	520	531	551	527	536	966	694	659	710	684	546	689	510	680	492	536	397	557	402	626	894	1246
ENSSSAG00000001163		multidrug resistance-associated protein 1-like	52	46	45	64	35	34	31	29	27	15	19	37	39	45	39	39	24	40	18	23	19	23	30	22	21	36	38	34	40	34	39	37	27	29	22	25	35	35	35	37	26	23	33	23	30	26	27
ENSSSAG00000001164			129	94	97	148	90	85	90	119	66	102	93	85	120	134	115	102	84	99	74	48	46	40	67	60	106	90	78	73	93	87	97	108	111	72	152	122	80	109	105	109	69	81	82	95	63	64	48
ENSSSAG00000001165			28	12	26	28	25	24	14	27	28	44	31	30	41	33	34	20	29	17	21	8	70	63	89	103	142	19	10	20	18	24	27	17	25	31	66	41	28	37	26	32	14	28	14	27	10	98	75
ENSSSAG00000001166	STK32C	serine/threonine-protein kinase 32C-like	0	6	0	3	0	1	1	1	1	1	3	2	4	1	3	1	4	2	1	1	1	1	0	2	2	0	5	0	2	0	1	1	1	1	1	4	2	4	1	3	1	4	2	1	1	1	1
ENSSSAG00000001167	ugt5d1	UDP-glucuronosyltransferase 2C1-like	0	0	0	0	0	0	0	0	0	0	0	0	0	0	0	0	0	0	0	0	0	0	0	0	0	0	0	0	0	0	0	0	0	0	0	0	0	0	0	0	0	0	0	0	0	0	0
ENSSSAG00000001168	slit1a	slit guidance ligand 1	2598	1876	2456	2701	1729	1514	1256	1816	1450	799	854	1955	1393	2283	1506	3159	1470	2577	1146	1624	2070	3717	3149	2281	2719	1807	1555	1843	1699	1670	1725	1513	1689	1583	1190	1116	1829	1267	1794	1425	2141	1421	2136	1477	2126	2887	4443
ENSSSAG00000001169		transportin-2-like	249	182	244	249	190	163	149	235	200	94	94	167	162	172	157	327	193	238	177	165	190	265	281	199	226	173	151	183	157	184	186	179	219	218	140	123	156	147	135	149	222	187	197	228	216	265	317
ENSSSAG00000001170	CHST15	carbohydrate sulfotransferase 15-like	14	10	13	27	15	1	6	6	9	4	18	15	11	27	17	11	7	7	10	9	8	7	14	11	22	10	8	10	17	14	1	7	6	10	6	24	14	10	21	16	7	7	6	13	12	11	8
ENSSSAG00000001171			0	0	0	2	0	0	0	0	0	0	0	0	0	3	1	0	0	0	0	1	0	0	2	0	0	0	0	0	1	0	0	0	0	0	0	0	0	0	2	1	0	0	0	0	1	0	0
ENSSSAG00000001172	ccdc85al	coiled-coil domain-containing protein 85A-like	15	9	10	16	7	5	13	12	7	4	4	3	6	6	6	10	4	8	3	7	11	20	14	16	18	10	7	8	10	7	6	16	11	8	6	5	3	5	5	6	7	4	7	4	9	15	24
ENSSSAG00000001173	ndel1b	nuclear distribution protein nudE-like 1-B	433	338	395	437	286	283	245	317	270	134	165	275	277	343	271	300	116	217	119	143	424	620	558	439	485	301	280	296	275	276	323	295	295	295	200	216	257	252	269	256	203	112	180	153	187	591	741
ENSSSAG00000001174	rbm22	pre-mRNA-splicing factor RBM22	278	234	252	310	190	255	184	224	217	184	195	245	277	295	257	474	357	407	272	258	223	242	301	261	370	193	194	189	195	184	291	222	208	237	274	255	229	252	232	243	321	345	337	351	338	311	289
ENSSSAG00000001175			4	0	1	0	3	0	1	0	1	0	2	3	2	3	2	3	1	4	1	0	1	3	1	0	2	3	0	1	0	3	0	1	0	1	0	3	3	2	2	2	2	1	3	1	0	1	4
ENSSSAG00000001176			5	1	2	2	1	0	1	3	3	4	2	5	4	2	4	4	0	1	0	2	3	2	1	3	2	3	1	2	1	1	0	1	3	3	6	3	5	4	2	4	3	0	1	0	3	4	2
ENSSSAG00000001177	ddx42	ATP-dependent RNA helicase DDX42-like	966	710	797	906	589	574	477	682	593	435	460	638	617	676	690	859	625	689	467	423	452	578	650	506	1229	672	589	598	570	569	654	574	634	648	648	601	597	561	531	653	582	604	571	602	554	630	691
ENSSSAG00000001178	ugt5d1	UDP-glucuronosyltransferase 2C1-like	0	0	0	0	0	0	0	0	0	1	0	0	0	0	0	0	0	0	0	0	0	0	0	0	0	0	0	0	0	0	0	0	0	0	1	0	0	0	0	0	0	0	0	0	0	0	0
ENSSSAG00000001179			0	0	0	0	0	0	0	0	0	0	0	0	0	0	0	0	0	0	0	0	0	0	0	0	0	0	0	0	0	0	0	0	0	0	0	0	0	0	0	0	0	0	0	0	0	0	0
ENSSSAG00000001180	kcng4b	potassium voltage-gated channel, subfamily G, member 4b	1	1	0	2	1	0	2	1	0	0	0	0	0	0	2	0	1	2	0	0	2	0	0	0	1	1	1	0	1	1	0	2	1	0	0	0	0	0	0	2	0	1	2	0	0	3	0
ENSSSAG00000001181	tmc5	transmembrane channel-like protein 5	1	2	0	0	0	0	0	0	0	0	0	0	0	0	0	0	1	0	0	0	0	0	0	0	0	1	2	0	0	0	0	0	0	0	0	0	0	0	0	0	0	1	0	0	0	0	0
ENSSSAG00000001182			0	0	0	0	0	0	0	0	0	0	0	0	0	0	0	0	0	0	0	0	0	0	0	0	0	0	0	0	0	0	0	0	0	0	0	0	0	0	0	0	0	0	0	0	0	0	0
ENSSSAG00000001183	as1la	Histone chaperone asf1-A	272	248	264	317	217	205	142	174	164	297	274	246	347	378	333	362	425	310	233	162	221	176	238	239	361	189	206	198	199	210	234	171	162	179	442	358	230	316	297	315	245	411	257	300	212	308	210
ENSSSAG00000001184			0	0	0	0	0	0	0	0	0	0	0	0	0	0	0	0	0	0	0	0	0	0	0	0	0	0	0	0	0	0	0	0	0	0	0	0	0	0	0	0	0	0	0	0	0	0	0
ENSSSAG00000001185	sod1	superoxide dismutase	558	415	455	543	384	145	258	332	281	120	238	275	324	346	318	298	283	334	198	305	167	199	258	202	226	388	344	341	342	371	165	311	309	307	179	311	257	295	272	301	202	274	277	255	399	233	238
ENSSSAG00000001186			0	0	0	1	0	0	0	0	0	0	0	0	0	0	0	0	0	0	0	0	0	0	0	0	0	0	0	0	1	0	0	0	0	0	0	0	0	0	0	0	0	0	0	0	0	0	0
ENSSSAG00000001187	zgc:194679	beta-1,3-galactosyltransferase 1-like	0	0	0	0	0	0	0	0	0	0	0	0	0	0	0	0	0	0	0	0	0	0	0	0	0	0	0	0	0	0	0	0	0	0	0	0	0	0	0	0	0	0	0	0	0	0	0
ENSSSAG00000001188			0	0	0	0	0	0	0	0	0	0	0	0	0	0	0	0	0	0	0	0	0	0	0	0	0	0	0	0	0	0	0	0	0	0	0	0	0	0	0	0	0	0	0	0	0	0	0
ENSSSAG00000001189			67	72	65	74	56	105	45	80	39	68	49	124	100	165	71	120	64	125	36	52	52	90	61	68	106	47	60	49	47	54	120	54	74	43	101	64	116	91	130	67	81	62	104	46	68	73	108
ENSSSAG00000001190	olig3	oligodendrocyte transcription factor 3-like	0	0	0	0	0	0	0	0	0	0	0	0	0	0	0	0	0	0	0	0	0	0	0	0	0	0	0	0	0	0	0	0	0	0	0	0	0	0	0	0	0	0	0	0	0	0	0
ENSSSAG00000001191			0	0	0	0	0	0	0	0	0	0	0	0	0	0	0	0	0	0	0	0	0	0	0	1	0	0	0	0	0	0	0	0	0	0	0	0	0	0	0	0	0	0	0	0	0	0	0
ENSSSAG00000001192	crb3b	crumbs homolog 3b	0	0	0	0	0	1	0	0	0	0	0	0	0	1	0	0	0	0	0	0	0	0	0	1	0	0	0	0	0	0	1	0	0	0	0	0	0	0	1	0	0	0	0	0	0	0	0
ENSSSAG00000001193			0	0	0	0	0	0	0	0	0	0	0	0	0	0	0	0	0	1	0	0	0	0	0	0	0	0	0	0	0	0	0	0	0	0	0	0	0	0	0	0	0	0	1	0	0	0	0
ENSSSAG00000001194	slc1a4	neutral amino acid transporter A-like	276	214	217	277	149	164	166	229	163	144	183	244	286	318	264	327	200	233	117	111	195	190	265	216	308	192	177	163	174	144	187	200	213	178	214	239	228	260	250	250	222	193	193	151	145	272	227
ENSSSAG00000001195			76	57	79	91	66	21	41	57	26	24	35	38	78	54	80	61	58	46	43	29	17	11	21	17	22	53	47	59	57	64	24	49	53	28	36	46	36	71	42	76	41	56	38	55	38	24	13
ENSSSAG00000001196			0	0	0	0	0	0	0	2	1	0	0	1	0	0	0	1	0	0	0	0	0	0	0	0	0	0	0	0	0	0	0	0	2	1	0	0	1	0	0	0	1	0	0	0	0	0	0
ENSSSAG00000001197	GSG1L	germ cell-specific gene 1-like protein	0	0	0	0	0	0	0	0	0	0	0	0	0	0	0	1	0	0	0	0	0	0	0	0	0	0	0	0	0	0	0	0	0	0	0	0	0	0	0	0	1	0	0	0	0	0	0
ENSSSAG00000001198	tnfaip3	tumor necrosis factor alpha-induced protein 3-like	1630	1315	1437	1746	1080	766	1109	1370	1052	742	937	1196	1358	1310	1371	900	698	687	496	436	462	510	677	499	721	1133	1090	1078	1098	1043	873	1336	1274	1149	1105	1224	1119	1235	1029	1297	610	675	569	639	571	644	610
ENSSSAG00000001199	si:dkey-76b14.2	DENN domain-containing protein 1B-like	0	0	0	0	0	1	0	0	1	0	0	0	1	2	0	0	0	1	0	0	1	0	0	0	0	0	0	0	0	0	1	0	0	1	0	0	0	1	2	0	0	0	1	0	0	1	0
ENSSSAG00000001200			30	27	41	50	19	48	27	27	42	34	27	49	51	79	39	72	37	55	22	18	26	16	18	31	39	21	22	31	31	18	55	33	25	46	51	35	46	46	62	37	49	36	46	28	24	36	19
ENSSSAG00000001201			0	0	0	0	0	0	0	0	0	0	0	0	0	0	0	0	0	0	0	0	0	0	0	0	0	0	0	0	0	0	0	0	0	0	0	0	0	0	0	0	0	0	0	0	0	0	0
ENSSSAG00000001202			144	125	132	181	113	69	76	120	119	87	114	86	156	104	157	206	159	103	136	90	114	83	164	140	168	100	104	99	114	109	79	92	112	130	130	149	80	142	82	149	140	154	85	175	118	159	99
ENSSSAG00000001203		myosin heavy chain, fast skeletal muscle-like	1	0	0	0	0	0	0	0	1	0	0	0	0	0	0	0	0	0	0	0	0	0	0	0	0	1	0	0	0	0	0	0	0	1	0	0	0	0	0	0	0	0	0	0	0	0	0
ENSSSAG00000001204	hbegfb	proheparin-binding EGF-like growth factor	0	0	0	0	0	0	0	0	0	0	0	0	0	0	0	0	0	0	0	0	0	0	0	0	0	0	0	0	0	0	0	0	0	0	0	0	0	0	0	0	0	0	0	0	0	0	0
ENSSSAG00000001205			0	0	0	0	0	0	0	0	0	0	0	0	0	0	0	0	0	0	0	0	0	0	0	0	0	0	0	0	0	0	0	0	0	0	0	0	0	0	0	0	0	0	0	0	0	0	0
ENSSSAG00000001206	mis18a	MIS18 kinetochore protein A	311	264	281	304	284	317	308	377	352	414	236	187	320	244	325	488	567	506	450	328	333	283	384	386	545	216	219	211	191	274	361	371	351	384	617	308	175	291	192	308	331	548	419	580	429	464	338
ENSSSAG00000001207	carm1	coactivator associated arginine methyltransferase 1	1247	994	1188	1400	935	640	701	992	856	282	423	984	822	935	671	1126	607	1001	448	815	796	1276	1308	759	833	867	824	891	881	903	729	844	922	935	420	553	921	748	735	635	763	587	830	578	1067	1110	1525
ENSSSAG00000001208	ssa-mir-722-1	ssa-mir-722-1	0	0	0	0	0	0	0	0	0	0	0	0	0	0	0	0	0	0	0	0	0	0	0	0	0	0	0	0	0	0	0	0	0	0	0	0	0	0	0	0	0	0	0	0	0	0	0
ENSSSAG00000001209	perp	PERP, TP53 apoptosis effector	75	79	64	72	56	66	35	60	46	34	57	87	67	136	75	122	81	104	64	45	15	13	20	15	27	52	66	48	45	54	75	42	56	50	51	74	81	61	107	71	83	78	86	83	59	21	16
ENSSSAG00000001210			0	0	0	0	0	0	0	0	0	0	0	0	0	0	0	0	0	0	0	0	0	0	0	0	0	0	0	0	0	0	0	0	0	0	0	0	0	0	0	0	0	0	0	0	0	0	0
ENSSSAG00000001211			80	60	81	88	64	93	52	49	55	76	48	108	103	138	115	116	63	101	40	59	49	68	35	64	78	56	50	61	55	62	106	63	46	60	113	63	101	94	108	109	79	61	84	52	77	68	81
ENSSSAG00000001212		probable ATP-dependent RNA helicase DDX17	397	302	386	424	272	275	319	455	310	145	173	261	236	234	218	415	271	372	216	261	131	154	191	136	138	276	250	290	267	263	313	384	423	339	216	226	244	215	184	206	281	262	308	278	342	183	184
ENSSSAG00000001213			0	0	0	0	0	0	0	0	0	0	0	0	0	0	0	0	0	1	0	0	0	0	0	0	0	0	0	0	0	0	0	0	0	0	0	0	0	0	0	0	0	0	1	0	0	0	0
ENSSSAG00000001214	sglt1	sodium/glucose cotransporter member 1	1	0	0	0	0	0	0	0	0	0	0	0	0	0	1	0	0	0	0	0	1	0	0	0	0	1	0	0	0	0	0	0	0	0	0	0	0	0	0	1	0	0	0	0	0	1	0
ENSSSAG00000001215	SLC46A3	solute carrier family 46 member 3-like	13	6	5	14	8	4	5	9	2	2	6	5	16	17	8	7	1	2	2	6	1	3	4	6	1	9	5	4	9	8	5	6	8	2	3	8	5	15	13	8	5	1	2	3	8	1	4
ENSSSAG00000001216	GRN	granulins-like	18	24	23	35	20	5	19	23	17	14	11	24	11	20	18	15	20	9	16	10	17	6	17	12	23	13	20	17	22	19	6	23	21	19	21	14	22	10	16	17	10	19	7	21	13	24	7
ENSSSAG00000001217	ompb	olfactory marker protein b	0	0	0	0	0	0	0	0	0	0	0	0	0	0	0	0	0	0	0	0	0	0	0	0	0	0	0	0	0	0	0	0	0	0	0	0	0	0	0	0	0	0	0	0	0	0	0
ENSSSAG00000001218	zgc:110540	deoxycytidine kinase-like	97	88	99	118	81	73	46	63	47	70	72	73	113	92	112	239	197	153	136	72	54	43	81	74	90	67	73	74	74	78	83	55	59	51	104	94	68	103	72	106	162	190	127	175	94	75	51
ENSSSAG00000001219		brefeldin A-inhibited guanine nucleotide-exchange protein 3-like	17	15	17	23	15	8	8	12	10	4	2	14	11	13	6	19	8	9	7	7	6	10	10	3	2	12	12	13	14	14	9	10	11	11	6	3	13	10	10	6	13	8	7	9	9	8	12
ENSSSAG00000001220	abat	4-aminobutyrate aminotransferase	327	298	285	333	237	154	194	242	172	117	173	229	213	291	198	261	178	203	132	123	91	129	151	111	169	227	247	214	209	229	176	234	225	188	174	226	214	194	229	187	177	172	168	170	161	127	154
ENSSSAG00000001221		immediate early response gene 2 protein-like	6193	5523	5642	6730	4646	527	1147	1645	1352	638	1251	1241	1290	1636	1408	2981	2768	2276	2133	1403	1427	1240	1995	1393	1644	4306	4579	4233	4233	4487	601	1381	1530	1476	950	1635	1161	1173	1285	1332	2020	2677	1886	2750	1836	1990	1482
ENSSSAG00000001222	sec23b	SEC23 homolog B, COPII coat complex component	1006	719	838	948	654	304	486	682	557	153	225	491	351	551	334	452	216	412	192	312	213	436	383	200	260	700	596	629	596	632	346	585	634	608	228	294	459	319	433	316	306	209	341	248	408	297	521
ENSSSAG00000001223			5	3	1	5	0	0	1	0	3	1	1	1	1	4	1	1	1	1	0	0	1	0	0	2	0	3	2	1	3	0	0	1	0	3	1	1	1	1	3	1	1	1	1	0	0	1	0
ENSSSAG00000001224	gcgrb	glucagon receptor b	2	4	2	2	2	0	1	2	0	0	1	5	1	4	4	3	1	1	4	1	0	1	2	2	2	1	3	2	1	2	0	1	2	0	0	1	5	1	3	4	2	1	1	5	1	0	1
ENSSSAG00000001225	RUNDC1	RUN domain-containing protein 1-like	72	73	81	101	68	25	37	63	43	17	21	40	21	41	30	50	24	39	17	32	22	34	48	24	17	50	61	61	64	66	28	45	59	47	25	27	37	19	32	28	34	23	32	22	42	31	41
ENSSSAG00000001226	csn6	COP9 signalosome complex subunit 6	1320	1152	1184	1484	1050	667	708	958	770	385	584	910	865	989	813	897	587	778	470	651	706	825	953	667	887	918	955	888	933	1014	760	853	891	841	573	763	851	787	777	769	608	568	645	606	852	984	986
ENSSSAG00000001227			0	0	0	0	0	0	0	0	0	0	0	0	0	0	0	0	0	0	0	0	0	0	0	0	0	0	0	0	0	0	0	0	0	0	0	0	0	0	0	0	0	0	0	0	0	0	0
ENSSSAG00000001228	nacc1b	nucleus accumbens-associated protein 1-like	267	210	294	312	214	122	97	155	113	114	124	168	299	176	313	264	268	223	184	127	127	105	208	143	176	186	174	221	196	207	139	117	144	123	170	162	157	272	138	296	179	259	185	237	166	177	126
ENSSSAG00000001229	bafb	Barrier-to-autointegration factor B	10464	9272	9598	12249	7605	14609	20489	25622	22138	14566	3953	3996	5530	4636	5534	4333	3976	3573	3339	2576	11744	9512	15797	12927	15504	7276	7688	7201	7705	7345	16649	24677	23826	24174	21695	5165	3738	5030	3642	5236	2936	3845	2961	4304	3372	16377	11370
ENSSSAG00000001230	tlk2	serine/threonine-protein kinase tousled-like 2	711	581	653	813	523	437	507	635	551	436	458	443	586	577	569	823	652	594	583	388	473	474	618	544	689	494	482	490	511	505	498	611	590	602	649	598	414	533	453	538	558	630	492	752	508	660	567
ENSSSAG00000001231			0	0	0	0	0	0	0	0	0	0	0	0	0	0	0	0	0	0	0	0	0	0	0	0	0	0	0	0	0	0	0	0	0	0	0	0	0	0	0	0	0	0	0	0	0	0	0
ENSSSAG00000001232	si:ch211-195b15.8	tyrosine-protein phosphatase vhp-1-like	1	1	1	0	0	0	1	1	0	0	0	0	0	0	0	1	0	0	0	0	0	0	0	0	0	1	1	1	0	0	0	1	1	0	0	0	0	0	0	0	1	0	0	0	0	0	0
ENSSSAG00000001233	grem2	gremlin 2, cysteine knot superfamily	1	0	0	0	0	0	0	0	0	0	0	0	0	0	0	0	0	0	0	0	0	0	0	0	0	1	0	0	0	0	0	0	0	0	0	0	0	0	0	0	0	0	0	0	0	0	0
ENSSSAG00000001234			93	73	80	105	68	102	53	61	66	68	73	104	83	153	104	157	89	125	71	59	47	60	55	72	96	65	61	60	66	66	116	64	57	72	101	95	97	75	120	98	106	86	104	92	77	66	72
ENSSSAG00000001235	RL17	60S ribosomal protein L27	10992	10652	10341	12855	8640	3383	7956	10214	8698	4716	6243	4246	9500	5655	8441	6152	7485	4952	7113	4197	10070	5038	11727	9018	9905	7644	8832	7758	8086	8345	3855	9582	9498	9498	7024	8158	3972	8641	4443	7987	4169	7238	4104	9170	5494	14042	6022
ENSSSAG00000001236			86	59	73	96	52	45	50	84	49	41	44	58	45	58	63	50	45	27	39	13	52	44	68	61	98	60	49	55	60	50	51	60	78	54	61	57	54	41	46	60	34	44	22	50	17	73	53
ENSSSAG00000001237	rras	RAS related	3079	2946	3033	3702	2268	2926	1546	1753	1575	2699	3556	3644	5150	4921	4799	5958	5042	4495	3607	2258	2068	1735	2439	2493	3354	2141	2443	2275	2329	2191	3335	1862	1630	1720	4020	4647	3409	4684	3866	4541	4037	4875	3725	4650	2956	2884	2074
ENSSSAG00000001238		dedicator of cytokinesis protein 1-like	215	186	193	238	162	85	82	151	109	31	70	174	140	164	98	178	77	120	66	145	76	124	127	79	83	150	154	145	150	156	97	99	140	119	46	91	163	127	129	93	121	74	99	85	190	106	148
ENSSSAG00000001239		high affinity cationic amino acid transporter 1-like	2	1	2	1	2	1	2	0	0	2	2	0	4	2	1	0	2	1	4	0	1	0	6	5	3	1	1	2	1	2	1	2	0	0	3	3	0	4	2	1	0	2	1	5	0	1	0
ENSSSAG00000001240			147	107	95	151	83	46	85	90	77	32	56	67	115	92	83	89	51	78	49	51	111	118	157	92	105	102	89	71	95	80	52	102	84	84	48	73	63	105	72	79	60	49	65	63	67	155	141
ENSSSAG00000001241	desi2	desumoylating isopeptidase 2-like	163	144	131	147	130	96	73	88	85	78	99	94	112	127	132	189	163	131	107	76	139	108	156	133	206	113	119	98	92	126	109	88	82	93	116	129	88	102	100	125	128	158	109	138	99	194	129
ENSSSAG00000001242			4	1	7	2	3	3	3	6	3	7	3	2	2	2	4	6	1	3	5	2	3	1	8	6	5	3	1	5	1	3	3	4	6	3	10	4	2	2	2	4	4	1	2	6	3	4	1
ENSSSAG00000001243			4	1	7	4	3	5	2	6	2	4	2	6	3	4	8	16	7	12	3	3	4	1	12	1	5	3	1	5	3	3	6	2	6	2	6	3	6	3	3	8	11	7	10	4	4	6	1
ENSSSAG00000001244		brain-specific angiogenesis inhibitor 3-like	42	27	25	36	27	2	1	4	2	0	21	17	32	24	32	4	1	6	3	3	4	2	11	5	5	29	22	19	23	26	2	1	4	2	0	27	16	29	19	30	3	1	5	4	4	6	2
ENSSSAG00000001245	prrg2	proline rich and Gla domain 2	3	3	2	7	2	2	6	3	1	1	1	0	0	2	2	2	1	2	0	0	0	2	1	2	2	2	2	2	4	2	2	7	3	1	1	1	0	0	2	2	1	1	2	0	0	0	2
ENSSSAG00000001246			203	185	164	239	135	204	130	175	169	142	135	158	175	244	156	209	115	138	106	73	184	221	234	242	339	141	153	123	150	130	232	157	163	185	212	176	148	159	192	148	142	111	114	137	96	257	264
ENSSSAG00000001247	in35	Interferon-induced 35 kDa protein homolog	775	638	744	931	577	1659	1565	2082	1785	1380	207	251	322	330	303	259	173	179	120	102	1573	1584	2176	1721	2505	539	529	558	586	557	1891	1885	1936	1949	2055	270	235	293	259	287	176	167	148	155	134	2193	1893
ENSSSAG00000001248	LEG2	galectin-2-like	252	193	252	284	190	59	85	148	127	138	222	104	242	133	285	116	216	72	184	55	1094	378	1202	1101	1332	175	160	189	179	184	67	102	138	139	206	290	97	220	104	270	79	209	60	237	72	1526	452
ENSSSAG00000001249	PAX2	paired box 2	0	0	0	0	0	0	0	0	0	0	0	0	0	0	0	0	0	0	0	0	0	0	0	0	0	0	0	0	0	0	0	0	0	0	0	0	0	0	0	0	0	0	0	0	0	0	0
ENSSSAG00000001250		uncharacterized LOC106592221	164	132	142	209	104	108	97	129	108	60	72	123	109	147	100	219	127	190	101	124	60	109	95	64	82	114	109	107	131	100	123	117	120	118	89	94	115	99	115	95	148	123	157	130	162	84	130
ENSSSAG00000001251	TMC7	transmembrane channel like 7	375	286	360	419	250	158	176	222	186	96	180	252	224	339	202	263	130	218	102	138	78	112	132	88	124	261	237	270	264	241	180	212	206	203	143	235	236	204	266	191	178	126	181	131	181	109	134
ENSSSAG00000001252			4	1	0	2	0	0	0	0	0	2	1	1	4	2	1	2	2	2	1	0	2	0	1	2	4	3	1	0	1	0	0	0	0	0	3	1	1	4	2	1	1	2	2	1	0	3	0
ENSSSAG00000001253	abch1	ABC transporter G family member 20-like	6	3	3	7	0	2	1	4	0	2	2	1	6	6	2	9	2	3	2	2	3	3	6	0	1	4	2	2	4	0	2	1	4	0	3	3	1	5	5	2	6	2	2	3	3	4	4
ENSSSAG00000001254	prr12b	proline rich 12	5	4	2	1	0	2	0	5	3	1	2	4	1	2	0	5	1	7	1	3	0	1	0	0	0	3	3	2	1	0	2	0	5	3	1	3	4	1	2	0	3	1	6	1	4	0	1
ENSSSAG00000001255			47	39	34	50	34	68	32	38	38	45	39	50	52	93	60	114	62	94	63	43	32	44	42	49	53	33	32	26	31	33	77	39	35	41	67	51	47	47	73	57	77	60	78	81	56	45	53
ENSSSAG00000001256	cssa01h1orf101	catsper channel auxiliary subunit epsilon	1243	1123	1143	1407	891	674	469	568	549	484	791	843	1086	1451	1018	1327	1073	1054	842	552	676	684	936	861	1225	864	931	857	885	861	768	565	528	599	721	1034	789	988	1140	963	899	1038	874	1085	723	943	818
ENSSSAG00000001257	MAFG	transcription factor MafG-like	20	10	22	21	13	4	5	10	4	9	10	19	14	10	20	11	9	12	5	9	11	4	8	2	10	14	8	17	13	13	5	6	9	4	13	13	18	13	8	19	7	9	10	6	12	15	5
ENSSSAG00000001258			0	0	0	0	0	0	0	0	0	0	0	0	0	0	0	0	0	0	0	0	0	0	0	0	0	0	0	0	0	0	0	0	0	0	0	0	0	0	0	0	0	0	0	0	0	0	0
ENSSSAG00000001259		F-box/LRR-repeat protein 12-like	65	50	63	75	51	22	38	42	66	33	22	29	36	27	29	33	44	31	24	16	30	26	35	35	58	45	41	47	47	49	25	46	39	72	49	29	27	33	21	27	22	43	26	31	21	42	31
ENSSSAG00000001260	rps6ka3a	ribosomal protein S6 kinase alpha-3-like	508	486	513	625	393	244	185	239	221	212	359	413	450	515	406	508	330	363	286	211	159	158	236	200	283	353	403	385	393	380	278	223	222	241	316	469	386	409	405	384	344	319	301	369	276	222	189
ENSSSAG00000001261	clcn7	chloride voltage-gated channel 7	451	315	374	458	285	263	221	293	207	173	215	400	442	434	389	626	332	450	240	289	278	380	361	273	289	314	261	281	288	275	300	266	272	226	258	281	374	402	341	368	424	321	373	309	378	388	454
ENSSSAG00000001262		E3 ubiquitin-protein ligase pellino homolog 1	82	68	72	101	58	123	63	77	81	78	74	88	73	137	91	113	92	110	70	41	109	125	168	171	239	57	56	54	64	56	140	76	72	88	116	97	82	66	108	86	77	89	91	90	54	152	149
ENSSSAG00000001263	kpna7	importin subunit alpha-5-like	1	0	0	2	0	0	0	0	0	0	0	0	0	0	0	0	0	0	0	0	0	0	0	0	0	1	0	0	1	0	0	0	0	0	0	0	0	0	0	0	0	0	0	0	0	0	0
ENSSSAG00000001264	CHAC1	glutathione-specific gamma-glutamylcyclotransferase 1-like	0	0	0	0	0	0	0	0	0	0	0	0	0	0	0	0	0	0	0	0	0	0	0	0	0	0	0	0	0	0	0	0	0	0	0	0	0	0	0	0	0	0	0	0	0	0	0
ENSSSAG00000001265		E3 ubiquitin/ISG15 ligase TRIM25-like	33	24	16	28	24	17	12	27	18	31	18	20	18	28	20	10	13	12	8	6	9	11	16	15	16	23	20	12	18	23	19	14	25	20	46	24	19	16	22	19	7	13	10	10	8	13	13
ENSSSAG00000001266	CP52B	uncharacterized protein C16orf52 homolog B-like	86	98	97	118	82	69	60	83	61	88	93	68	121	117	89	145	133	136	105	55	41	26	52	52	73	60	81	73	74	79	79	72	77	67	131	122	64	110	92	84	98	129	113	135	72	57	31
ENSSSAG00000001267	RAB28	ras-related protein Rab-28	102	112	118	154	78	126	51	84	73	91	111	147	164	226	133	186	138	159	107	89	124	158	167	173	210	71	93	89	97	75	144	61	78	80	136	145	138	149	178	126	126	133	132	138	116	173	189
ENSSSAG00000001268			0	0	0	0	0	0	0	0	0	0	0	0	0	0	0	0	0	0	0	0	0	0	0	0	0	0	0	0	0	0	0	0	0	0	0	0	0	0	0	0	0	0	0	0	0	0	0
ENSSSAG00000001269			48	41	49	52	35	56	29	36	29	28	31	48	51	70	40	76	37	66	27	31	22	30	26	17	39	33	34	37	33	34	64	35	33	32	42	41	45	46	55	38	52	36	55	35	41	31	36
ENSSSAG00000001270			1	0	0	0	0	0	0	0	0	0	0	0	0	0	0	0	0	0	0	0	0	0	0	0	0	1	0	0	0	0	0	0	0	0	0	0	0	0	0	0	0	0	0	0	0	0	0
ENSSSAG00000001271		uncharacterized LOC106563045	9	6	3	7	4	5	2	11	3	0	5	3	3	4	12	5	5	5	3	6	3	13	12	3	10	6	5	2	4	4	6	2	10	3	0	7	3	3	3	11	3	5	4	4	8	4	16
ENSSSAG00000001272	tmem235b	transmembrane protein 235b	0	0	0	0	0	0	0	0	0	0	0	0	0	0	0	0	0	0	0	0	0	0	0	0	0	0	0	0	0	0	0	0	0	0	0	0	0	0	0	0	0	0	0	0	0	0	0
ENSSSAG00000001273			0	0	0	0	0	0	0	0	1	0	0	0	0	0	0	0	0	1	0	0	1	0	0	0	0	0	0	0	0	0	0	0	0	1	0	0	0	0	0	0	0	0	1	0	0	1	0
ENSSSAG00000001274			0	0	0	0	0	0	0	0	0	0	0	0	0	0	0	0	0	0	0	0	0	0	0	0	0	0	0	0	0	0	0	0	0	0	0	0	0	0	0	0	0	0	0	0	0	0	0
ENSSSAG00000001275	si:ch211-195b15.7	synembryn-A-like	0	0	0	1	0	0	0	0	1	0	0	0	0	0	0	0	0	0	0	0	0	0	0	0	0	0	0	0	1	0	0	0	0	1	0	0	0	0	0	0	0	0	0	0	0	0	0
ENSSSAG00000001276	grxcr1a	glutaredoxin and cysteine rich domain containing 1 a	0	0	0	0	0	0	0	0	0	0	0	0	0	0	0	0	0	0	0	0	0	0	0	0	0	0	0	0	0	0	0	0	0	0	0	0	0	0	0	0	0	0	0	0	0	0	0
ENSSSAG00000001277	BIRC5	baculoviral IAP repeat containing 5	642	661	607	755	489	1199	1086	1466	1226	1396	506	503	631	476	596	2174	2243	1870	1592	1179	1128	918	1472	1453	1972	446	548	455	475	472	1366	1308	1363	1339	2079	661	471	574	374	564	1473	2169	1550	2052	1543	1573	1097
ENSSSAG00000001278	xpo1a	exportin-1	1445	1339	1402	1624	1107	876	1048	1287	1084	673	689	992	993	1172	939	1356	940	1066	661	672	866	1046	1163	978	1196	1005	1110	1052	1022	1069	998	1262	1197	1184	1002	900	928	903	921	888	919	909	884	852	880	1208	1250
ENSSSAG00000001279		serine racemase-like	542	491	562	646	454	173	184	247	205	110	236	441	367	461	349	378	179	290	141	194	49	60	73	48	85	377	407	422	406	438	197	222	230	224	164	308	413	334	362	330	256	173	240	182	254	68	72
ENSSSAG00000001280			48	34	52	55	36	38	32	26	28	20	15	53	39	56	56	45	24	52	25	29	30	55	48	46	36	33	28	39	35	35	43	39	24	31	30	20	50	35	44	53	30	23	43	32	38	42	66
ENSSSAG00000001281			0	0	0	0	0	0	0	0	0	0	0	0	0	0	0	0	0	0	0	0	0	0	0	0	0	0	0	0	0	0	0	0	0	0	0	0	0	0	0	0	0	0	0	0	0	0	0
ENSSSAG00000001282	GTPBP1	GTP-binding protein 1-like	414	302	369	471	295	526	233	318	297	303	349	496	468	699	506	891	526	739	322	414	413	572	514	413	549	288	250	277	296	285	599	281	296	324	451	456	464	426	549	479	604	509	612	415	542	576	684
ENSSSAG00000001283			21	9	13	10	4	16	15	14	7	4	8	11	12	12	6	25	15	13	10	9	6	7	11	14	14	15	7	10	6	4	18	18	13	8	6	10	10	11	9	6	17	15	11	13	12	8	8
ENSSSAG00000001284	usp7	ubiquitin specific peptidase 7	654	555	551	690	465	544	398	588	418	337	351	500	435	796	429	832	474	711	392	384	394	493	473	438	563	455	460	413	434	449	620	479	547	456	502	459	468	396	625	406	564	458	589	505	503	549	589
ENSSSAG00000001285	shisa3	protein shisa-3 homolog	0	1	0	0	0	0	0	1	0	0	0	0	0	0	0	0	0	0	0	0	0	0	0	0	0	0	1	0	0	0	0	0	1	0	0	0	0	0	0	0	0	0	0	0	0	0	0
ENSSSAG00000001286			0	0	0	0	0	0	0	0	0	0	0	0	0	0	0	0	0	0	0	0	0	0	0	0	0	0	0	0	0	0	0	0	0	0	0	0	0	0	0	0	0	0	0	0	0	0	0
ENSSSAG00000001287	fscn2b	fascin-2-like	17	10	15	25	8	5	4	3	1	1	4	12	6	8	8	7	5	2	3	0	0	2	0	0	1	12	8	11	16	8	6	5	3	1	1	5	11	5	6	8	5	5	2	4	0	0	2
ENSSSAG00000001288			0	0	0	0	0	0	0	0	0	0	0	0	0	0	0	0	0	0	0	0	0	0	0	0	0	0	0	0	0	0	0	0	0	0	0	0	0	0	0	0	0	0	0	0	0	0	0
ENSSSAG00000001289		ran-binding protein 3-like	11	6	8	12	2	3	3	7	5	3	7	9	5	3	10	7	1	11	5	4	2	4	2	0	1	8	5	6	8	2	3	4	7	5	4	9	8	5	2	9	5	1	9	6	5	3	5
ENSSSAG00000001290	cj057	CJ057 protein	1182	1246	1136	1433	882	597	882	1087	1037	830	714	519	932	718	963	1003	1245	815	1105	564	914	551	1062	1152	1397	822	1033	852	901	852	680	1062	1011	1132	1236	933	486	848	564	911	680	1204	675	1425	738	1275	659
ENSSSAG00000001291	chrm3a	muscarinic acetylcholine receptor M3-like	1	3	2	2	0	3	1	1	1	1	0	5	3	3	2	3	4	4	0	2	1	0	1	0	2	1	2	2	1	0	3	1	1	1	1	0	5	3	2	2	2	4	3	0	3	1	0
ENSSSAG00000001292			2	2	0	2	0	0	1	2	0	2	3	1	1	2	1	1	0	3	1	1	3	1	0	0	0	1	2	0	1	0	0	1	2	0	3	4	1	1	2	1	1	0	2	1	1	4	1
ENSSSAG00000001293			30	32	45	65	23	36	17	15	29	20	24	42	44	38	31	36	19	29	14	23	23	15	19	24	33	21	27	34	41	22	41	20	14	32	30	31	39	40	30	29	24	18	24	18	30	32	18
ENSSSAG00000001294	CUL5	cullin-5-like	309	275	296	378	224	189	182	273	211	120	185	279	216	352	214	329	195	324	198	217	190	250	266	227	299	215	228	222	238	216	215	219	254	230	179	242	261	196	277	202	223	189	269	255	284	265	299
ENSSSAG00000001295	BEND4	BEN domain containing 4	0	0	0	0	0	0	0	0	0	0	0	0	0	0	1	0	0	0	0	0	0	0	0	0	0	0	0	0	0	0	0	0	0	0	0	0	0	0	0	1	0	0	0	0	0	0	0
ENSSSAG00000001296	grem2a	gremlin 2, DAN family BMP antagonist a	0	1	0	1	0	0	0	0	1	0	0	0	0	0	0	0	0	0	0	0	0	0	0	0	0	0	1	0	1	0	0	0	0	1	0	0	0	0	0	0	0	0	0	0	0	0	0
ENSSSAG00000001297			0	0	0	0	0	0	0	0	0	0	0	0	0	0	0	0	0	0	0	0	0	0	0	0	0	0	0	0	0	0	0	0	0	0	0	0	0	0	0	0	0	0	0	0	0	0	0
ENSSSAG00000001298	bcat2	branched-chain-amino-acid aminotransferase, cytosolic-like	705	615	631	802	507	466	481	644	559	315	358	473	539	644	561	896	563	750	508	495	496	576	718	496	696	490	510	473	504	490	531	579	599	610	469	468	442	490	506	531	607	544	622	655	648	692	688
ENSSSAG00000001299	mxtx1	homeobox protein OTX2-A-like	0	0	1	0	0	0	1	0	1	0	0	0	0	0	0	0	0	0	0	0	0	0	0	0	0	0	0	1	0	0	0	1	0	1	0	0	0	0	0	0	0	0	0	0	0	0	0
ENSSSAG00000001300			18	8	17	18	13	3	3	5	1	4	12	12	31	14	21	15	12	7	11	1	17	8	5	11	10	13	7	13	11	13	3	4	5	1	6	16	11	28	11	20	10	12	6	14	1	24	10
ENSSSAG00000001301	bahcc1b	BAH and coiled-coil domain-containing protein 1-like	660	471	565	683	369	517	524	657	549	360	277	462	459	539	463	808	538	735	404	548	481	756	839	583	816	459	391	424	430	356	589	631	611	599	536	362	432	417	423	438	548	520	609	521	717	671	904
ENSSSAG00000001302	ndst1b	bifunctional heparan sulfate N-deacetylase/N-sulfotransferase 1-like	909	791	861	1049	732	460	527	698	628	374	449	548	605	672	643	900	613	643	470	424	376	460	524	446	554	632	656	646	660	707	524	635	649	686	557	587	513	550	528	608	610	593	533	606	555	524	550
ENSSSAG00000001303			0	0	0	1	0	0	0	0	0	0	0	0	0	0	0	0	0	0	0	0	0	0	0	0	0	0	0	0	1	0	0	0	0	0	0	0	0	0	0	0	0	0	0	0	0	0	0
ENSSSAG00000001304	rhoq	ras homolog gene family, member Q	265	256	225	306	217	265	337	408	380	299	191	191	271	266	236	399	394	319	269	232	337	357	547	408	603	184	212	169	192	210	302	406	379	415	445	250	179	246	209	223	270	381	264	347	304	470	427
ENSSSAG00000001305	zbtb7c	zinc finger and BTB domain-containing protein 7C-like	0	0	0	0	0	4	4	2	0	0	0	1	1	0	2	0	0	0	0	0	0	0	0	0	0	0	0	0	0	0	5	5	2	0	0	0	1	1	0	2	0	0	0	0	0	0	0
ENSSSAG00000001306			0	0	0	0	0	0	1	0	0	0	0	0	0	0	0	0	0	0	0	0	0	0	0	0	1	0	0	0	0	0	0	1	0	0	0	0	0	0	0	0	0	0	0	0	0	0	0
ENSSSAG00000001307	scaf1	SR-related CTD associated factor 1	1375	1032	1250	1387	907	762	816	1077	911	413	613	1109	928	1111	968	1300	927	1325	680	984	830	1323	1460	934	1062	956	856	938	872	876	868	983	1001	995	615	801	1037	844	873	916	881	896	1098	877	1288	1157	1581
ENSSSAG00000001308	timm10b	translocase of inner mitochondrial membrane 10B	229	210	219	270	182	183	141	178	146	123	126	229	190	338	169	272	145	232	94	177	136	238	202	170	182	159	174	164	170	176	209	170	166	159	183	165	214	173	266	160	184	140	192	121	232	190	284
ENSSSAG00000001309	U7	U7 small nuclear RNA	0	0	0	0	0	0	0	0	0	0	0	0	0	0	0	0	0	0	0	0	0	0	0	0	0	0	0	0	0	0	0	0	0	0	0	0	0	0	0	0	0	0	0	0	0	0	0
ENSSSAG00000001310			4	2	4	2	5	2	2	4	4	3	4	6	3	5	1	2	1	10	1	1	0	2	0	0	0	3	2	3	1	5	2	2	4	4	4	5	6	3	4	1	1	1	8	1	1	0	2
ENSSSAG00000001311		rab11 family-interacting protein 5-like	66	44	66	76	44	76	93	93	93	61	25	42	55	49	48	104	59	91	59	56	41	74	45	35	58	46	36	50	48	42	87	112	86	102	91	33	39	50	38	45	70	57	75	76	73	57	88
ENSSSAG00000001312			0	0	0	0	0	0	0	0	0	0	0	0	0	0	0	0	0	0	0	0	0	0	0	0	0	0	0	0	0	0	0	0	0	0	0	0	0	0	0	0	0	0	0	0	0	0	0
ENSSSAG00000001313		GTP cyclohydrolase 1-like	0	0	0	1	0	5	2	0	0	0	0	0	0	0	0	2	1	0	0	0	2	0	2	3	2	0	0	0	1	0	6	2	0	0	0	0	0	0	0	0	1	1	0	0	0	3	0
ENSSSAG00000001314	RNF208	RING finger protein 208-like	2	0	0	1	1	0	0	0	0	1	0	0	0	2	0	0	0	0	0	0	0	0	0	0	0	1	0	0	1	1	0	0	0	0	1	0	0	0	2	0	0	0	0	0	0	0	0
ENSSSAG00000001315		uncharacterized LOC106563357	5	9	8	13	5	3	1	1	3	2	8	16	13	12	8	0	3	5	3	3	0	0	3	1	2	3	7	6	8	5	3	1	1	3	3	10	15	12	9	8	0	3	4	4	4	0	0
ENSSSAG00000001316			196	139	151	148	104	137	85	140	122	77	64	112	107	146	93	195	103	165	52	82	92	166	122	105	121	136	115	113	93	100	156	102	130	133	115	84	105	97	115	88	132	100	137	67	107	128	198
ENSSSAG00000001317		fibrinogen-like protein 1	0	0	1	0	0	0	0	0	0	0	2	1	0	0	1	1	0	0	0	0	0	1	0	0	2	0	0	1	0	0	0	0	0	0	0	3	1	0	0	1	1	0	0	0	0	0	1
ENSSSAG00000001318	ctif	cap binding complex dependent translation initiation factor	610	492	567	600	416	160	205	260	214	58	128	339	265	320	243	340	151	322	127	272	91	280	193	140	128	424	408	425	377	402	182	247	242	234	86	167	317	241	251	230	230	146	267	164	356	127	335
ENSSSAG00000001319	fam166b	protein FAM166B-like	0	1	0	1	0	0	0	0	0	0	1	3	0	1	0	1	0	0	0	0	0	0	0	0	0	0	1	0	1	0	0	0	0	0	0	1	3	0	1	0	1	0	0	0	0	0	0
ENSSSAG00000001320			0	0	0	0	0	0	0	0	0	0	0	0	0	0	0	0	0	0	0	0	0	0	0	0	0	0	0	0	0	0	0	0	0	0	0	0	0	0	0	0	0	0	0	0	0	0	0
ENSSSAG00000001321			1	0	0	0	0	0	0	1	0	0	0	0	0	1	0	0	0	0	0	0	0	1	0	0	0	1	0	0	0	0	0	0	1	0	0	0	0	0	1	0	0	0	0	0	0	0	1
ENSSSAG00000001322	UNC5C	netrin receptor UNC5C-like	58	35	58	52	32	29	20	33	42	20	25	43	27	41	41	93	41	66	35	30	7	15	15	11	6	40	29	44	33	31	33	24	31	46	30	33	40	25	32	39	63	40	55	45	39	10	18
ENSSSAG00000001323	prop1	PROP paired-like homeobox 1	0	0	0	0	0	0	0	0	0	0	0	0	0	0	0	0	0	0	0	0	0	0	1	0	0	0	0	0	0	0	0	0	0	0	0	0	0	0	0	0	0	0	0	0	0	0	0
ENSSSAG00000001324	sfxn5b	sideroflexin-5-like	308	306	304	393	238	293	179	202	193	243	234	253	310	373	285	569	356	413	307	186	150	149	204	186	276	214	254	228	247	230	334	216	188	211	362	306	237	282	293	270	386	344	342	396	243	209	178
ENSSSAG00000001325			6	5	2	7	4	2	5	8	1	1	4	10	5	6	10	8	4	8	3	6	2	1	2	3	3	4	4	2	4	4	2	6	7	1	1	5	9	5	5	9	5	4	7	4	8	3	1
ENSSSAG00000001326			0	0	0	0	0	0	0	0	0	0	0	0	0	0	0	0	0	0	0	0	0	0	0	0	0	0	0	0	0	0	0	0	0	0	0	0	0	0	0	0	0	0	0	0	0	0	0
ENSSSAG00000001327		myosin heavy chain, fast skeletal muscle-like	0	0	0	0	0	0	0	0	1	0	0	0	0	0	1	0	0	0	0	0	0	0	0	0	0	0	0	0	0	0	0	0	0	1	0	0	0	0	0	1	0	0	0	0	0	0	0
ENSSSAG00000001328			0	0	0	0	0	0	0	0	0	0	0	0	0	0	0	0	0	0	0	0	0	0	0	0	0	0	0	0	0	0	0	0	0	0	0	0	0	0	0	0	0	0	0	0	0	0	0
ENSSSAG00000001329	mcfd2	multiple coagulation factor deficiency protein 2 homolog	239	205	226	280	171	363	156	215	194	224	206	270	297	416	315	757	494	584	354	322	190	228	207	245	330	166	170	170	176	165	414	188	200	212	334	269	253	270	327	298	513	478	484	456	421	265	273
ENSSSAG00000001330			11	1	9	9	11	5	4	9	5	2	4	5	3	11	11	16	4	9	3	5	0	1	3	2	1	8	1	7	6	11	6	5	8	5	3	5	5	3	9	10	11	4	7	4	7	0	1
ENSSSAG00000001331			5	1	8	7	3	7	2	3	2	4	0	10	2	9	10	5	3	7	0	4	0	0	1	0	1	3	1	6	4	3	8	2	3	2	6	0	9	2	7	9	3	3	6	0	5	0	0
ENSSSAG00000001332	nptx1l	neuronal pentraxin-1-like	0	0	0	0	0	0	0	0	0	0	0	0	1	0	0	0	0	0	0	0	0	0	0	0	0	0	0	0	0	0	0	0	0	0	0	0	0	1	0	0	0	0	0	0	0	0	0
ENSSSAG00000001333			0	0	0	0	0	0	0	0	1	0	0	0	0	0	0	0	0	0	0	0	0	0	0	0	0	0	0	0	0	0	0	0	0	1	0	0	0	0	0	0	0	0	0	0	0	0	0
ENSSSAG00000001334	smad7	mothers against decapentaplegic homolog 7-like	731	630	696	816	506	221	483	589	460	172	493	595	662	791	577	212	146	164	124	148	189	202	252	197	235	508	522	522	513	489	252	582	548	502	256	644	557	602	621	546	144	141	136	160	194	264	241
ENSSSAG00000001335			0	0	0	0	0	0	0	0	0	0	1	0	0	0	0	0	1	1	0	0	0	0	0	0	0	0	0	0	0	0	0	0	0	0	0	1	0	0	0	0	0	1	1	0	0	0	0
ENSSSAG00000001336	SNORA70	Small nucleolar RNA SNORA70	0	0	0	0	0	0	0	0	0	0	0	0	0	0	0	0	1	1	0	0	2	1	0	0	0	0	0	0	0	0	0	0	0	0	0	0	0	0	0	0	0	1	1	0	0	3	1
ENSSSAG00000001337			2	1	1	2	2	1	4	5	2	8	5	0	9	1	9	1	11	1	6	0	6	2	8	6	6	1	1	1	1	2	1	5	5	2	12	7	0	8	1	9	1	11	1	8	0	8	2
ENSSSAG00000001338			2532	2406	2590	3095	2140	1390	1063	1384	1273	994	1462	1820	1825	2555	1910	2139	1575	1621	1153	890	815	995	1121	1014	1443	1761	1995	1943	1947	2067	1584	1280	1287	1390	1481	1910	1703	1660	2007	1807	1449	1523	1343	1486	1165	1136	1189
ENSSSAG00000001339			0	0	0	1	0	1	0	0	0	1	0	0	1	0	1	2	0	0	0	0	3	0	0	0	1	0	0	0	1	0	1	0	0	0	1	0	0	1	0	1	1	0	0	0	0	4	0
ENSSSAG00000001340	ttc7a	tetratricopeptide repeat protein 7A-like	1	3	3	0	0	1	1	1	1	0	0	0	0	1	2	1	0	1	0	0	0	0	0	1	2	1	2	2	0	0	1	1	1	1	0	0	0	0	1	2	1	0	1	0	0	0	0
ENSSSAG00000001341			0	0	0	0	0	0	0	0	0	0	1	0	0	0	0	2	3	1	7	0	4	3	7	3	4	0	0	0	0	0	0	0	0	0	0	1	0	0	0	0	1	3	1	9	0	6	4
ENSSSAG00000001342			0	1	0	0	0	0	0	0	0	0	0	0	0	0	0	1	0	0	0	1	0	0	0	0	0	0	1	0	0	0	0	0	0	0	0	0	0	0	0	0	1	0	0	0	1	0	0
ENSSSAG00000001343	slc43a2b	large neutral amino acids transporter small subunit 4-like	258	252	242	316	187	84	87	107	88	77	179	291	246	332	304	250	119	213	108	113	56	65	58	64	80	179	209	182	199	181	96	105	99	96	115	234	272	224	261	288	169	115	177	139	148	78	78
ENSSSAG00000001344	elfn2a	protein phosphatase 1 regulatory subunit 29-like	0	0	0	2	0	0	0	1	0	0	0	0	0	1	3	1	0	0	0	0	1	0	0	0	0	0	0	0	1	0	0	0	1	0	0	0	0	0	1	3	1	0	0	0	0	1	0
ENSSSAG00000001345	fam161a	FAM161 centrosomal protein A	0	0	0	0	0	0	1	0	0	0	0	0	0	0	0	0	0	0	1	0	0	0	0	0	0	0	0	0	0	0	0	1	0	0	0	0	0	0	0	0	0	0	0	1	0	0	0
ENSSSAG00000001346	ST6GALNAC2	alpha-N-acetylgalactosaminide alpha-2,6-sialyltransferase 2-like	0	0	0	0	0	1	0	2	0	0	0	0	0	0	0	0	0	0	0	0	0	0	0	0	0	0	0	0	0	0	1	0	2	0	0	0	0	0	0	0	0	0	0	0	0	0	0
ENSSSAG00000001347	DLL4	delta-like protein 4	0	0	0	0	0	0	1	0	0	0	0	0	0	0	0	0	0	0	0	0	0	0	0	0	0	0	0	0	0	0	0	1	0	0	0	0	0	0	0	0	0	0	0	0	0	0	0
ENSSSAG00000001348			0	0	0	0	0	0	0	0	0	0	0	0	0	0	0	0	1	0	0	0	0	0	0	0	0	0	0	0	0	0	0	0	0	0	0	0	0	0	0	0	0	1	0	0	0	0	0
ENSSSAG00000001349		hematological and neurological expressed 1 protein-like	52	47	61	70	40	10	43	44	49	12	13	15	20	11	18	20	17	11	14	15	5	15	14	15	20	36	39	46	44	39	11	52	41	54	18	17	14	18	9	17	14	16	9	18	20	7	18
ENSSSAG00000001350	tab1	TGF-beta-activated kinase 1 and MAP3K7-binding protein 1-like	260	217	272	300	194	65	143	168	147	37	55	132	106	154	86	162	81	172	62	146	57	129	130	56	80	181	180	204	189	187	74	172	156	161	55	72	123	96	121	81	110	78	143	80	191	79	154
ENSSSAG00000001351	ACSF2	acyl-CoA synthetase family member 2, mitochondrial-like	424	321	373	463	296	228	292	356	278	190	214	272	272	345	254	352	289	328	244	231	132	169	210	142	213	295	266	280	291	286	260	352	331	304	283	280	254	247	271	240	239	279	272	315	302	184	202
ENSSSAG00000001352			0	0	0	0	0	0	0	0	0	0	0	0	0	0	0	0	0	0	0	0	0	0	0	0	0	0	0	0	0	0	0	0	0	0	0	0	0	0	0	0	0	0	0	0	0	0	0
ENSSSAG00000001353	dym	dymeclin-like	203	188	242	274	164	109	68	96	64	64	126	184	184	206	179	142	84	131	70	67	48	58	77	64	96	141	156	182	172	158	124	82	89	70	95	165	172	167	162	169	96	81	109	90	88	67	69
ENSSSAG00000001354	SUMO2	small ubiquitin-related modifier 2	20	7	5	7	5	2	3	7	5	2	6	5	7	5	5	8	9	4	3	3	3	2	2	2	5	14	6	4	4	5	2	4	7	5	3	8	5	6	4	5	5	9	3	4	4	4	2
ENSSSAG00000001355	smyd5	SET and MYND domain-containing protein 5	1015	936	899	1157	816	459	504	692	608	732	886	609	1041	726	1042	900	1227	731	920	445	928	656	1335	1183	1719	706	776	674	728	788	523	607	643	664	1090	1158	570	947	570	986	610	1186	606	1186	582	1294	784
ENSSSAG00000001356	mgea5	O-GlcNAcase	456	337	405	465	277	249	183	283	211	119	205	408	343	442	304	462	221	391	207	233	145	209	174	130	149	317	279	304	292	268	284	220	263	230	177	268	382	312	347	288	313	214	324	267	305	202	250
ENSSSAG00000001357	CASKIN2	CASK interacting protein 2	604	416	521	549	370	80	265	411	320	41	56	185	121	187	93	203	84	193	69	184	124	291	257	131	123	420	345	391	345	357	91	319	382	349	61	73	173	110	147	88	138	81	160	89	241	173	348
ENSSSAG00000001358	mgat3b	beta-1,4-mannosyl-glycoprotein 4-beta-N-acetylglucosaminyltransferase b	2	1	1	1	1	3	2	4	2	1	0	1	2	2	0	3	1	4	2	0	0	1	1	0	0	1	1	1	1	1	3	2	4	2	1	0	1	2	2	0	2	1	3	3	0	0	1
ENSSSAG00000001359	xpo7	exportin-7-like	1403	1122	1237	1408	1013	945	663	991	813	732	816	1067	1136	1313	1170	1658	1192	1339	926	814	942	1006	1194	1031	1358	976	930	928	886	978	1077	799	922	888	1090	1066	998	1033	1032	1107	1124	1153	1110	1194	1065	1314	1202
ENSSSAG00000001360	slc38a10	putative sodium-coupled neutral amino acid transporter 10	1454	1029	1294	1505	911	984	910	1202	898	665	836	1232	1249	1457	1230	1540	1061	1264	842	883	675	880	1002	772	973	1011	853	971	947	880	1121	1096	1118	981	990	1092	1152	1136	1145	1164	1044	1026	1048	1085	1156	941	1052
ENSSSAG00000001361		zinc finger and SCAN domain-containing protein 21-like	56	57	47	69	55	74	29	39	41	41	52	72	63	97	51	99	37	65	32	35	32	21	39	35	48	39	47	35	43	53	84	35	36	45	61	68	67	57	76	48	67	36	54	41	46	45	25
ENSSSAG00000001362	mcrip1	protein FAM195B-like	461	399	358	484	278	409	320	398	346	295	219	368	318	447	319	317	272	304	190	193	331	400	477	385	547	321	331	269	304	269	466	385	370	378	439	286	344	289	351	302	215	263	252	245	253	462	478
ENSSSAG00000001363		amine sulfotransferase-like	0	1	0	0	0	0	0	0	0	0	0	0	0	0	0	0	0	0	0	0	0	0	0	0	0	0	1	0	0	0	0	0	0	0	0	0	0	0	0	0	0	0	0	0	0	0	0
ENSSSAG00000001364	bcr	breakpoint cluster region protein-like	91	48	83	80	61	28	29	53	39	13	33	35	54	57	59	70	42	64	20	55	14	24	22	13	13	63	40	62	50	59	32	35	49	43	19	43	33	49	45	56	47	41	53	26	72	20	29
ENSSSAG00000001365	tcpd	T-complex protein 1 subunit delta	7048	6319	6435	7479	4869	7417	4372	6319	5928	3733	3239	6086	3978	8013	3797	11558	5722	9655	3798	5260	4545	7296	6228	5585	7529	4901	5239	4828	4705	4703	8453	5266	5876	6473	5560	4232	5693	3618	6296	3593	7832	5533	8002	4896	6885	6338	8721
ENSSSAG00000001366	nomo	nodal modulator 1-like	1649	1319	1629	1779	1217	969	747	1014	853	657	783	1418	1355	1595	1275	1846	1207	1478	818	1012	1059	1490	1587	1231	1386	1147	1094	1222	1119	1175	1104	900	943	931	979	1023	1326	1232	1253	1206	1251	1167	1225	1055	1325	1477	1781
ENSSSAG00000001367	trpm4a	transient receptor potential cation channel subfamily M member 4-like	557	413	492	549	347	370	342	442	355	237	263	384	360	443	314	650	354	492	301	377	547	789	809	575	682	387	342	369	345	335	422	412	411	388	353	344	359	327	348	297	440	342	408	388	493	763	943
ENSSSAG00000001368	adss2	adenylosuccinate synthetase isozyme 2	863	722	819	964	633	450	425	584	519	426	586	638	833	786	804	892	799	723	619	409	633	587	933	864	1138	600	599	614	606	611	513	512	543	567	635	766	597	758	618	761	604	773	599	798	535	883	702
ENSSSAG00000001369		short transient receptor potential channel 6-like	0	0	0	0	0	0	0	0	0	0	0	0	0	0	0	0	0	0	0	0	0	0	0	0	0	0	0	0	0	0	0	0	0	0	0	0	0	0	0	0	0	0	0	0	0	0	0
ENSSSAG00000001370			0	0	0	0	0	0	0	0	0	0	0	0	0	0	0	0	0	0	0	0	0	0	0	0	0	0	0	0	0	0	0	0	0	0	0	0	0	0	0	0	0	0	0	0	0	0	0
ENSSSAG00000001371	THOC4	THO complex subunit 4-like	2	2	0	1	2	0	2	1	5	1	2	0	2	1	3	2	1	1	2	2	1	0	0	1	0	1	2	0	1	2	0	2	1	5	1	3	0	2	1	3	1	1	1	3	3	1	0
ENSSSAG00000001372			0	0	0	0	0	0	0	0	0	0	0	0	0	0	0	0	0	0	0	0	0	0	0	0	0	0	0	0	0	0	0	0	0	0	0	0	0	0	0	0	0	0	0	0	0	0	0
ENSSSAG00000001373	dhb14	17-beta-hydroxysteroid dehydrogenase 14	44	43	44	39	45	28	24	21	21	29	32	42	47	45	35	51	30	35	20	22	13	13	13	21	19	31	36	33	25	43	32	29	20	23	43	42	39	43	35	33	35	29	29	26	29	18	16
ENSSSAG00000001374			2	2	0	1	0	0	0	1	2	0	1	0	1	1	0	0	0	0	0	0	0	0	0	1	0	1	2	0	1	0	0	0	1	2	0	1	0	1	1	0	0	0	0	0	0	0	0
ENSSSAG00000001375		protein CutA homolog	143	127	150	160	100	43	113	108	81	53	68	56	95	72	100	88	128	93	116	82	93	78	167	106	133	99	105	113	101	97	49	136	100	88	79	89	52	86	57	95	60	124	77	150	107	130	93
ENSSSAG00000001376	CALM	calmodulin	11509	10668	11020	13504	9132	7775	7705	9798	7974	5954	7463	7959	9824	9935	8703	16418	12488	13242	9891	8313	5881	5517	6872	5805	8128	8003	8845	8267	8494	8820	8861	9280	9111	8707	8868	9752	7445	8935	7806	8235	11125	12075	10975	12751	10881	8201	6594
ENSSSAG00000001377	cdr2l	cerebellar degeneration-related protein 2-like	37	30	31	37	27	28	47	72	45	26	11	10	23	20	16	27	16	22	12	19	16	15	34	23	45	26	25	23	23	26	32	57	67	49	39	14	9	21	16	15	18	15	18	15	25	22	18
ENSSSAG00000001378	SYNGR1	synaptogyrin-1-like	1	0	1	2	1	1	0	0	0	0	2	0	3	0	1	3	3	1	2	0	0	1	0	0	0	1	0	1	1	1	1	0	0	0	0	3	0	3	0	1	2	3	1	3	0	0	1
ENSSSAG00000001379	fam83fb	protein FAM83F-like	103	95	91	116	86	21	44	55	42	25	42	39	48	69	49	39	44	48	38	35	46	52	81	36	62	72	79	68	73	83	24	53	51	46	37	55	36	44	54	46	26	43	40	49	46	64	62
ENSSSAG00000001380	limd2	LIM domain-containing protein 2-like	486	412	469	501	333	525	255	303	344	427	524	607	726	772	673	889	695	657	563	334	232	199	258	293	308	338	342	352	315	322	598	307	282	376	636	685	568	660	607	637	602	672	545	726	437	324	238
ENSSSAG00000001381	NUP85	nuclear pore complex protein Nup85-like	1	1	3	3	2	3	2	2	1	1	2	1	0	1	0	1	1	3	0	2	2	3	1	3	2	1	1	2	2	2	3	2	2	1	1	3	1	0	1	0	1	1	2	0	3	3	4
ENSSSAG00000001382	arhgdia	rho GDP-dissociation inhibitor 1-like	3080	2736	2997	3703	2466	1680	2290	3134	2755	2259	1820	1549	2157	1867	2104	2681	2359	1799	1871	1076	1714	1344	2344	1972	2919	2142	2269	2248	2329	2382	1915	2758	2914	3008	3365	2378	1449	1962	1467	1991	1817	2281	1491	2412	1408	2390	1606
ENSSSAG00000001383	kcna7	potassium voltage-gated channel subfamily A member 1-like	0	0	0	0	0	0	0	0	0	0	0	1	0	0	0	0	2	0	0	0	0	0	0	1	0	0	0	0	0	0	0	0	0	0	0	0	1	0	0	0	0	2	0	0	0	0	0
ENSSSAG00000001384	grap2b	GRB2-related adapter protein-like	0	0	0	0	0	0	0	0	0	0	0	0	0	0	0	0	0	0	0	0	0	0	0	0	0	0	0	0	0	0	0	0	0	0	0	0	0	0	0	0	0	0	0	0	0	0	0
ENSSSAG00000001385			51	32	46	64	35	27	34	46	29	22	18	41	58	49	35	64	36	66	24	47	19	25	16	19	11	35	27	35	40	34	31	41	43	32	33	24	38	53	38	33	43	35	55	31	62	26	30
ENSSSAG00000001386			140	115	129	171	102	106	88	99	105	72	119	179	142	268	136	189	98	178	65	86	55	79	79	71	123	97	95	97	108	99	121	106	92	115	107	155	167	129	211	129	128	95	148	84	113	77	94
ENSSSAG00000001387	slc1a9	excitatory amino acid transporter 2-like	0	0	0	0	0	0	0	0	0	0	0	0	0	0	0	0	0	0	0	0	0	0	0	0	0	0	0	0	0	0	0	0	0	0	0	0	0	0	0	0	0	0	0	0	0	0	0
ENSSSAG00000001388	recql5	RecQ helicase-like 5	127	89	131	128	86	47	74	101	77	51	57	70	78	87	73	106	78	91	60	61	45	61	102	62	79	88	74	98	81	83	54	89	94	84	76	74	65	71	68	69	72	75	75	77	80	63	73
ENSSSAG00000001389	crb3a	protein crumbs homolog 3-like	0	0	0	0	1	0	0	0	0	1	0	0	0	0	0	0	0	0	0	0	0	0	0	0	0	0	0	0	0	1	0	0	0	0	1	0	0	0	0	0	0	0	0	0	0	0	0
ENSSSAG00000001390			0	1	0	1	0	0	0	0	0	0	0	0	0	0	0	0	0	0	0	0	0	0	0	0	0	0	1	0	1	0	0	0	0	0	0	0	0	0	0	0	0	0	0	0	0	0	0
ENSSSAG00000001391	notch1a	neurogenic locus notch homolog protein 1-like	14	5	8	10	3	3	7	12	9	0	6	2	1	5	3	5	3	8	0	2	1	3	0	2	2	10	4	6	6	3	3	8	11	10	0	8	2	1	4	3	3	3	7	0	3	1	4
ENSSSAG00000001392	birc2	inhibitor of apoptosis protein-like	3737	3142	3511	3941	2600	2856	2052	2725	2286	1919	2299	3295	3059	3771	2923	4533	2952	3780	2350	2309	1728	2199	2334	1949	2671	2599	2605	2634	2479	2511	3255	2471	2534	2496	2858	3004	3082	2782	2963	2766	3072	2854	3133	3030	3022	2410	2628
ENSSSAG00000001393			0	0	0	0	0	0	0	0	0	0	0	0	0	0	0	0	0	0	0	0	0	0	0	0	0	0	0	0	0	0	0	0	0	0	0	0	0	0	0	0	0	0	0	0	0	0	0
ENSSSAG00000001394	TMEM184B	transmembrane protein 184B-like	98	88	101	127	86	110	89	129	107	75	73	111	117	136	89	188	130	153	107	82	79	67	73	69	98	68	73	76	80	83	125	107	120	117	112	95	104	106	107	84	127	126	127	138	107	110	80
ENSSSAG00000001395			0	0	0	0	0	1	0	1	0	0	0	0	0	0	0	0	0	0	0	0	0	0	0	0	0	0	0	0	0	0	1	0	1	0	0	0	0	0	0	0	0	0	0	0	0	0	0
ENSSSAG00000001396		tubulin beta-4B chain-like	412	314	343	370	299	3	310	451	355	2	3	7	8	7	3	22	7	8	8	25	7	15	19	7	1	286	260	257	233	289	3	373	419	388	3	4	7	7	5	3	15	7	7	10	33	10	18
ENSSSAG00000001397	CR032	chromosome 18 open reading frame 32	118	127	121	125	88	69	48	54	56	94	129	70	148	91	165	115	149	81	108	33	71	36	71	82	127	82	105	91	79	85	79	58	50	61	140	169	65	135	71	156	78	144	67	139	43	99	43
ENSSSAG00000001398			0	0	0	0	0	0	0	0	0	0	0	0	0	0	0	0	0	0	0	0	0	0	0	1	0	0	0	0	0	0	0	0	0	0	0	0	0	0	0	0	0	0	0	0	0	0	0
ENSSSAG00000001399		probable phospholipid-transporting ATPase IM	2	0	0	0	1	0	0	2	0	0	1	1	1	2	1	4	0	1	0	1	0	0	1	1	0	1	0	0	0	1	0	0	2	0	0	1	1	1	2	1	3	0	1	0	1	0	0
ENSSSAG00000001400			212	189	227	250	148	175	105	135	143	104	179	279	252	338	233	325	146	240	147	133	90	92	76	91	129	147	157	170	157	143	199	126	126	156	155	234	261	229	266	220	220	141	199	190	174	126	110
ENSSSAG00000001401			0	0	1	0	0	0	0	0	0	0	0	0	0	0	0	1	0	0	0	0	0	0	1	0	0	0	0	1	0	0	0	0	0	0	0	0	0	0	0	0	1	0	0	0	0	0	0
ENSSSAG00000001402		uncharacterized LOC106601548	2	0	0	0	0	0	2	0	0	0	0	0	0	0	1	0	2	0	0	0	0	0	1	0	2	1	0	0	0	0	0	2	0	0	0	0	0	0	0	1	0	2	0	0	0	0	0
ENSSSAG00000001403		tubulin beta-4B chain-like	2113	1875	2021	2310	1652	1175	2055	2721	2367	1654	1264	996	1607	1877	1794	2784	4284	2204	3737	1768	1661	1026	2302	1902	2179	1469	1555	1516	1453	1596	1339	2475	2530	2585	2464	1652	932	1462	1475	1697	1887	4142	1827	4818	2314	2316	1226
ENSSSAG00000001404			199	154	178	240	125	177	84	85	120	120	193	232	277	336	255	336	181	245	123	86	124	142	143	201	238	138	128	134	151	121	202	101	79	131	179	252	217	252	264	241	228	175	203	159	113	173	170
ENSSSAG00000001405			180	122	131	187	111	198	135	121	137	150	160	238	190	287	175	335	194	281	139	147	98	128	116	104	153	125	101	98	118	107	226	163	113	150	223	209	223	173	225	166	227	188	233	179	192	137	153
ENSSSAG00000001406			77	81	106	109	80	84	52	77	51	72	64	121	108	161	82	195	79	142	69	76	34	65	50	64	79	54	67	80	69	77	96	63	72	56	107	84	113	98	126	78	132	76	118	89	99	47	78
ENSSSAG00000001407	atf4a	cyclic AMP-dependent transcription factor ATF-4-like	19901	16103	18059	20695	14563	9643	9448	12736	10571	6101	9166	15132	12785	16088	11895	19752	10925	15680	8727	11536	9266	14081	14454	9739	13423	13839	13352	13548	13018	14066	10989	11379	11843	11543	9087	11977	14155	11629	12640	11255	13385	10564	12996	11250	15100	12921	16831
ENSSSAG00000001408			2	1	1	2	0	0	0	0	0	1	0	1	0	2	0	0	0	0	0	0	0	0	0	0	0	1	1	1	1	0	0	0	0	0	1	0	1	0	2	0	0	0	0	0	0	0	0
ENSSSAG00000001409	KCNIP2	potassium voltage-gated channel interacting protein 2	0	0	0	0	0	0	0	0	0	0	0	0	0	0	0	0	0	0	0	0	0	0	0	0	0	0	0	0	0	0	0	0	0	0	0	0	0	0	0	0	0	0	0	0	0	0	0
ENSSSAG00000001410	xylt2	xylosyltransferase II	71	55	67	82	40	26	30	48	37	19	23	50	51	68	59	82	54	61	50	47	42	59	77	33	39	49	46	50	52	39	30	36	45	40	28	30	47	46	53	56	56	52	51	64	62	59	71
ENSSSAG00000001411		uncharacterized LOC106591111	0	0	0	0	0	0	0	0	0	1	0	0	0	0	0	0	0	0	0	0	0	0	0	0	0	0	0	0	0	0	0	0	0	0	1	0	0	0	0	0	0	0	0	0	0	0	0
ENSSSAG00000001412	tacd2	Tumor-associated calcium signal transducer 2	10	8	3	9	12	3	4	5	1	2	4	7	7	9	9	1	5	1	3	0	16	14	16	12	19	7	7	2	6	12	3	5	5	1	3	5	7	6	7	9	1	5	1	4	0	22	17
ENSSSAG00000001413			3	0	2	5	0	1	3	1	7	2	1	3	0	4	0	2	0	0	2	3	5	8	5	3	3	2	0	2	3	0	1	4	1	8	3	1	3	0	3	0	1	0	0	3	4	7	10
ENSSSAG00000001414	rgs7a	regulator of G-protein signaling 7	141	144	162	194	123	87	63	86	64	59	102	128	139	191	118	152	67	99	48	71	36	65	33	37	61	98	119	122	122	119	99	76	80	70	88	133	120	126	150	112	103	65	82	62	93	50	78
ENSSSAG00000001415	rps19bp1	active regulator of SIRT1-like	562	514	469	647	385	358	327	425	414	237	250	423	282	505	283	524	307	562	222	321	220	434	390	322	479	391	426	352	407	372	408	394	395	452	353	327	396	256	397	268	355	297	466	286	420	307	519
ENSSSAG00000001416	pitpnbl	phosphatidylinositol transfer protein beta isoform-like	1142	1048	1056	1351	826	1043	711	787	757	900	879	955	1127	1273	1045	1455	1114	1109	937	616	723	735	869	888	1267	794	869	792	850	798	1189	856	732	827	1341	1149	893	1025	1000	989	986	1077	919	1208	806	1008	879
ENSSSAG00000001417			17	15	23	32	19	52	30	32	41	30	27	19	26	41	32	49	26	39	10	15	13	19	13	15	38	12	12	17	20	18	59	36	30	45	45	35	18	24	32	30	33	25	32	13	20	18	23
ENSSSAG00000001418	itgb3a	integrin beta-3-like	3152	2716	3073	3451	2374	593	606	886	795	369	1219	1922	1986	2190	1820	1400	980	1081	724	711	204	303	340	266	353	2192	2252	2305	2171	2293	676	730	824	868	550	1593	1798	1806	1721	1722	949	948	896	933	931	284	362
ENSSSAG00000001419	TST	3-mercaptopyruvate sulfurtransferase-like	2	0	0	1	0	0	0	0	0	1	0	0	0	0	0	1	1	1	0	2	1	0	0	1	2	1	0	0	1	0	0	0	0	0	1	0	0	0	0	0	1	1	1	0	3	1	0
ENSSSAG00000001420			0	0	0	0	0	0	1	0	0	0	0	0	0	0	0	0	0	0	0	0	0	0	0	0	0	0	0	0	0	0	0	1	0	0	0	0	0	0	0	0	0	0	0	0	0	0	0
ENSSSAG00000001421			0	0	0	0	0	0	0	0	0	0	0	0	0	0	0	0	1	0	0	0	0	0	0	1	0	0	0	0	0	0	0	0	0	0	0	0	0	0	0	0	0	1	0	0	0	0	0
ENSSSAG00000001422			13	9	10	7	2	2	2	3	1	7	0	12	10	2	1	10	2	4	2	1	1	2	3	5	6	9	7	8	4	2	2	2	3	1	10	0	11	9	2	1	7	2	3	3	1	1	2
ENSSSAG00000001423	zfp36l2	zinc finger protein 36, C3H1 type-like 2-A	4474	3723	3814	5124	3114	5143	4188	5272	4515	3603	1522	2379	1959	2775	2054	5941	3557	4642	2734	3151	2321	3492	3142	2824	4038	3111	3087	2861	3223	3008	5861	5044	4902	4930	5367	1989	2225	1782	2180	1943	4026	3439	3847	3525	4125	3237	4174
ENSSSAG00000001424		aspartate beta-hydroxylase domain containing 1	0	0	0	0	0	0	0	0	0	0	0	0	0	0	0	0	0	0	0	0	0	0	0	0	0	0	0	0	0	0	0	0	0	0	0	0	0	0	0	0	0	0	0	0	0	0	0
ENSSSAG00000001425			1	0	0	0	0	1	0	0	0	0	0	0	0	0	0	2	0	0	0	0	0	0	0	0	0	1	0	0	0	0	1	0	0	0	0	0	0	0	0	0	1	0	0	0	0	0	0
ENSSSAG00000001426	kcnip2	Kv channel-interacting protein 4-like	0	0	0	0	0	0	0	0	0	0	0	0	0	0	0	0	0	0	0	0	0	0	0	0	0	0	0	0	0	0	0	0	0	0	0	0	0	0	0	0	0	0	0	0	0	0	0
ENSSSAG00000001427	haao	3-hydroxyanthranilate 3,4-dioxygenase	16	24	14	27	18	14	13	21	12	17	22	15	26	32	28	25	17	15	11	6	14	20	22	17	17	11	20	11	17	17	16	16	20	13	25	29	14	24	25	26	17	16	12	14	8	20	24
ENSSSAG00000001428			261	169	205	291	156	362	128	147	61	202	243	358	373	491	282	572	364	412	244	162	52	75	75	77	141	181	140	154	183	151	413	154	137	67	301	318	335	339	386	267	388	352	341	315	212	73	90
ENSSSAG00000001429			0	0	0	0	0	0	0	0	0	0	0	0	0	0	0	0	0	0	0	0	0	0	0	0	0	0	0	0	0	0	0	0	0	0	0	0	0	0	0	0	0	0	0	0	0	0	0
ENSSSAG00000001430		interleukin-2 receptor subunit beta-like	41	34	41	35	14	132	90	100	96	91	28	33	44	45	48	29	18	26	22	11	277	293	366	357	443	29	28	31	22	14	150	108	93	105	136	37	31	40	35	45	20	17	22	28	14	386	350
ENSSSAG00000001431	kcng3	potassium voltage-gated channel modifier subfamily G member 3	0	0	0	0	0	0	0	0	0	0	0	0	0	0	0	0	0	0	0	0	0	0	0	0	0	0	0	0	0	0	0	0	0	0	0	0	0	0	0	0	0	0	0	0	0	0	0
ENSSSAG00000001432			54	5	8	8	9	14	7	13	22	5	33	9	5	20	5	17	11	17	2	9	6	7	13	2	7	38	4	6	5	9	16	8	12	24	7	43	8	5	16	5	12	11	14	3	12	8	8
ENSSSAG00000001433	COX7R	cytochrome c oxidase subunit 7A-related protein, mitochondrial	401	373	385	457	312	237	221	301	246	276	321	285	389	355	395	493	524	390	357	238	273	221	347	305	454	279	309	289	287	301	270	266	280	269	411	419	267	354	279	374	334	507	323	460	312	381	264
ENSSSAG00000001434			36	26	28	20	9	9	10	21	17	0	5	21	20	24	12	14	7	11	3	27	4	11	20	4	8	25	22	21	13	9	10	12	20	19	0	7	20	18	19	11	9	7	9	4	35	6	13
ENSSSAG00000001435			0	0	0	0	1	0	1	0	0	0	1	0	0	0	0	1	0	0	0	0	0	0	0	0	0	0	0	0	0	1	0	1	0	0	0	1	0	0	0	0	1	0	0	0	0	0	0
ENSSSAG00000001436			0	0	0	0	0	0	0	0	0	0	0	0	0	0	0	0	0	0	0	0	0	0	0	0	0	0	0	0	0	0	0	0	0	0	0	0	0	0	0	0	0	0	0	0	0	0	0
ENSSSAG00000001437	alg9	ALG9 alpha-1,2-mannosyltransferase	162	147	145	181	119	59	96	110	90	33	67	83	92	67	77	72	67	61	36	48	89	86	99	72	68	113	122	109	114	115	67	116	102	98	49	88	78	84	53	73	49	65	51	46	63	124	103
ENSSSAG00000001438	ptger1c	prostaglandin E2 receptor EP1 subtype-like	0	0	0	0	0	0	0	0	1	0	0	0	0	0	0	0	0	0	0	0	0	0	0	0	0	0	0	0	0	0	0	0	0	1	0	0	0	0	0	0	0	0	0	0	0	0	0
ENSSSAG00000001439		ras-related protein Rab-37-like	34	29	39	34	20	11	15	11	12	4	23	24	42	41	36	39	31	28	16	12	12	16	14	13	16	24	24	29	21	19	13	18	10	13	6	30	22	38	32	34	26	30	23	21	16	17	19
ENSSSAG00000001440	U7	U7 small nuclear RNA	0	0	0	0	0	0	0	0	0	0	0	0	0	0	0	0	0	0	0	0	0	0	0	0	0	0	0	0	0	0	0	0	0	0	0	0	0	0	0	0	0	0	0	0	0	0	0
ENSSSAG00000001441			0	0	0	0	0	0	0	0	0	0	0	0	0	0	0	0	0	0	0	0	1	0	0	1	1	0	0	0	0	0	0	0	0	0	0	0	0	0	0	0	0	0	0	0	0	1	0
ENSSSAG00000001442	pus10	putative tRNA pseudouridine synthase Pus10	171	151	182	224	152	85	96	119	92	65	97	124	145	134	116	142	107	101	91	88	118	91	126	105	131	119	125	137	141	147	97	116	111	100	97	127	116	132	105	110	96	103	84	117	115	165	109
ENSSSAG00000001443			0	0	0	0	0	1	1	0	0	0	0	0	0	1	0	0	1	0	0	0	1	0	0	0	0	0	0	0	0	0	1	1	0	0	0	0	0	0	1	0	0	1	0	0	0	1	0
ENSSSAG00000001444		nuclear factor 7, brain-like	0	0	0	0	0	0	0	0	0	0	0	0	1	0	0	0	0	0	0	0	0	0	0	0	0	0	0	0	0	0	0	0	0	0	0	0	0	1	0	0	0	0	0	0	0	0	0
ENSSSAG00000001445	trim35-13	zinc-binding protein A33-like	0	0	0	0	0	0	0	0	0	0	0	0	0	0	0	0	0	0	0	0	0	0	0	0	0	0	0	0	0	0	0	0	0	0	0	0	0	0	0	0	0	0	0	0	0	0	0
ENSSSAG00000001446			0	0	0	0	0	0	0	0	1	0	1	0	0	1	0	0	1	0	0	0	0	0	1	0	0	0	0	0	0	0	0	0	0	1	0	1	0	0	1	0	0	1	0	0	0	0	0
ENSSSAG00000001447			0	0	0	0	0	0	0	0	0	0	0	0	0	0	0	0	0	0	0	0	0	0	0	0	0	0	0	0	0	0	0	0	0	0	0	0	0	0	0	0	0	0	0	0	0	0	0
ENSSSAG00000001448	wu:fj16a03	uncharacterized LOC106605369	0	0	0	0	0	0	0	0	0	1	0	0	0	0	0	0	0	0	0	0	0	0	0	0	0	0	0	0	0	0	0	0	0	0	1	0	0	0	0	0	0	0	0	0	0	0	0
ENSSSAG00000001449			0	0	0	0	0	0	0	0	0	0	0	0	0	0	0	0	0	0	0	0	0	0	0	0	0	0	0	0	0	0	0	0	0	0	0	0	0	0	0	0	0	0	0	0	0	0	0
ENSSSAG00000001450	cant1b	soluble calcium-activated nucleotidase 1-like	396	303	334	371	233	86	117	143	140	40	93	208	139	198	117	152	88	151	63	122	37	86	68	41	51	275	251	251	233	225	98	141	133	153	60	122	195	126	156	111	103	85	125	81	160	52	103
ENSSSAG00000001451	tnpo1	transportin-1-like	1865	1548	1616	2054	1195	1079	802	1076	843	1044	1304	1404	1715	1811	1710	2000	1688	1800	1227	1022	957	967	1198	1212	1584	1297	1284	1212	1292	1154	1230	966	1001	921	1555	1704	1313	1560	1423	1618	1355	1632	1492	1582	1338	1334	1156
ENSSSAG00000001452	dlat	dihydrolipoamide S-acetyltransferase	521	402	506	519	375	74	260	313	303	53	82	184	122	166	133	163	98	134	91	149	109	178	194	126	112	362	333	380	326	362	84	313	291	331	79	107	172	111	130	126	110	95	111	117	195	152	213
ENSSSAG00000001453	pbdc1	protein PBDC1-like	2007	1726	1803	2150	1444	2756	1283	1645	1563	1510	1460	2360	1846	3229	1862	3949	1933	3250	1545	1710	1478	2083	1630	1766	2371	1396	1431	1353	1352	1395	3141	1545	1530	1707	2249	1908	2208	1679	2537	1762	2676	1869	2694	1992	2238	2061	2490
ENSSSAG00000001454			19	14	15	20	21	2	10	14	16	4	12	6	16	10	8	9	10	6	12	11	7	7	7	5	7	13	12	11	13	20	2	12	13	17	6	16	6	15	8	8	6	10	5	15	14	10	8
ENSSSAG00000001455	slc9a3r1b	Na(+)/H(+) exchange regulatory cofactor NHE-RF1-like	61	37	38	40	40	8	13	12	15	7	18	31	34	39	19	15	3	6	5	7	3	4	5	3	1	42	31	29	25	39	9	16	11	16	10	24	29	31	31	18	10	3	5	6	9	4	5
ENSSSAG00000001456			2	1	2	0	0	0	0	0	0	0	0	2	0	4	5	1	0	0	0	0	1	1	0	0	2	1	1	2	0	0	0	0	0	0	0	0	2	0	3	5	1	0	0	0	0	1	1
ENSSSAG00000001457			3	3	1	2	0	0	2	0	1	1	2	3	1	1	0	0	0	0	0	1	0	0	0	0	0	2	2	1	1	0	0	2	0	1	1	3	3	1	1	0	0	0	0	0	1	0	0
ENSSSAG00000001458			1083	842	936	1182	703	793	1116	1489	1041	717	558	555	654	669	735	1109	923	904	722	557	499	474	677	561	691	753	698	702	744	679	904	1344	1385	1137	1068	729	519	595	526	695	751	892	749	931	729	696	567
ENSSSAG00000001459			31	18	33	32	9	2	8	6	3	9	46	29	70	42	25	34	38	27	30	21	10	14	8	9	12	22	15	25	20	9	2	10	6	3	13	60	27	64	33	24	23	37	22	39	27	14	17
ENSSSAG00000001460	TNS3	tensin-3-like	1471	1106	1250	1577	977	894	1071	1334	1129	841	801	998	1188	1114	1100	1013	840	945	690	618	1133	1291	1470	1347	1702	1023	917	938	992	944	1019	1290	1240	1233	1253	1047	934	1081	875	1041	686	812	783	890	809	1580	1543
ENSSSAG00000001461		HEAT repeat-containing protein 6-like	92	86	66	73	49	6	44	52	35	8	12	14	14	11	13	20	7	14	5	27	9	29	24	15	12	64	71	50	46	47	7	53	48	38	12	16	13	13	9	12	14	7	12	6	35	13	35
ENSSSAG00000001462	dema	Dematin	72	51	73	77	61	30	23	31	39	18	55	65	61	62	50	61	44	62	48	46	18	28	43	20	28	50	42	55	48	59	34	28	29	43	27	72	61	55	49	47	41	43	51	62	60	25	33
ENSSSAG00000001463	hoga1	4-hydroxy-2-oxoglutarate aldolase 1	87	75	70	95	50	9	12	11	9	6	39	47	47	41	53	19	12	7	6	8	4	4	7	5	3	60	62	53	60	48	10	14	10	10	9	51	44	43	32	50	13	12	6	8	10	6	5
ENSSSAG00000001464	PPP1R27	protein phosphatase 1 regulatory subunit 12B-like	0	0	0	0	0	0	0	0	0	0	0	1	0	0	0	0	0	0	0	0	0	0	0	0	0	0	0	0	0	0	0	0	0	0	0	0	1	0	0	0	0	0	0	0	0	0	0
ENSSSAG00000001465	cysltr1	cysteinyl leukotriene receptor 1	1	1	1	0	0	1	0	0	0	0	0	0	1	0	0	1	1	0	0	1	0	0	1	0	0	1	1	1	0	0	1	0	0	0	0	0	0	1	0	0	1	1	0	0	1	0	0
ENSSSAG00000001466			0	1	0	1	0	0	0	0	0	0	0	0	0	0	0	0	0	0	0	0	0	0	0	0	0	0	1	0	1	0	0	0	0	0	0	0	0	0	0	0	0	0	0	0	0	0	0
ENSSSAG00000001467	itm2a	Integral membrane protein 2A	1205	988	1151	1305	875	539	669	944	807	454	606	874	976	1011	877	1403	1103	1064	811	853	467	579	729	551	633	838	819	864	821	845	614	806	878	881	676	792	818	888	794	830	951	1067	882	1046	1117	651	692
ENSSSAG00000001468	CNNM1	metal transporter CNNM1-like	163	148	135	187	106	31	17	25	30	17	59	144	106	197	91	64	22	34	18	33	8	25	24	11	11	113	123	101	118	102	35	20	23	33	25	77	135	96	155	86	43	21	28	23	43	11	30
ENSSSAG00000001469			0	0	0	0	0	0	2	0	0	0	0	0	0	0	0	0	0	0	0	0	0	1	0	0	2	0	0	0	0	0	0	2	0	0	0	0	0	0	0	0	0	0	0	0	0	0	1
ENSSSAG00000001470	THOC4	THO complex subunit 4-like	0	0	0	1	0	0	1	1	0	0	0	0	0	0	0	0	0	0	0	0	1	0	0	0	0	0	0	0	1	0	0	1	1	0	0	0	0	0	0	0	0	0	0	0	0	1	0
ENSSSAG00000001471	GPR174	probable G-protein coupled receptor 174	29	31	38	33	24	18	17	28	12	19	26	34	26	50	23	35	14	20	22	18	79	127	130	106	107	20	26	29	21	23	21	20	26	13	28	34	32	24	39	22	24	14	17	28	24	110	152
ENSSSAG00000001472	p2ry10	putative P2Y purinoceptor 10	11	14	13	19	11	4	4	6	5	6	11	12	15	29	20	19	20	20	9	8	3	5	8	4	4	8	12	10	12	11	5	5	6	5	9	14	11	14	23	19	13	19	17	12	10	4	6
ENSSSAG00000001473	GOT1	aspartate aminotransferase, cytoplasmic-like	575	458	554	661	428	298	333	410	362	260	378	364	458	465	496	429	392	305	295	209	275	290	363	294	437	400	380	416	416	413	340	401	381	395	387	494	341	417	365	469	291	379	253	380	274	383	347
ENSSSAG00000001474	arhgdia	rho GDP-dissociation inhibitor 1-like	1845	1656	1526	1989	1172	217	1134	1744	1526	100	163	436	258	277	271	510	334	522	213	582	276	675	771	295	273	1283	1373	1145	1251	1132	247	1366	1622	1666	149	213	408	235	218	256	346	323	433	275	762	385	807
ENSSSAG00000001475	rnf2	E3 ubiquitin-protein ligase RING2-like	584	429	552	658	392	607	305	373	362	563	775	894	954	765	989	1339	1070	1011	863	538	434	404	530	613	732	406	356	414	414	379	692	367	347	395	839	1013	836	868	601	936	907	1035	838	1113	704	605	483
ENSSSAG00000001476		RecQ like helicase 5	21	19	16	29	12	21	14	7	13	14	18	20	20	33	19	36	35	41	23	18	15	24	28	31	24	15	16	12	18	12	24	17	7	14	21	24	19	18	26	18	24	34	34	30	24	21	29
ENSSSAG00000001477		exonuclease 3'-5' domain-containing protein 1-like	226	188	189	268	141	89	106	129	102	64	110	103	134	136	111	125	85	91	60	63	61	69	89	74	86	157	156	142	169	136	101	128	120	111	95	144	96	122	107	105	85	82	75	77	82	85	82
ENSSSAG00000001478	lpar4	lysophosphatidic acid receptor 4-like	4	2	4	5	6	1	1	7	1	0	1	2	4	2	4	6	3	4	2	2	5	3	6	5	1	3	2	3	3	6	1	1	7	1	0	1	2	4	2	4	4	3	3	3	3	7	4
ENSSSAG00000001479	nupl	Nucleoplasmin	2	5	1	5	3	8	5	5	4	7	5	6	4	4	5	7	9	10	5	2	3	2	4	7	10	1	4	1	3	3	9	6	5	4	10	7	6	4	3	5	5	9	8	6	3	4	2
ENSSSAG00000001480	abcb7	ATP binding cassette subfamily B member 7	1122	978	1043	1237	806	728	600	835	647	492	524	976	850	1315	762	1227	686	1079	498	624	681	1056	952	789	1042	780	811	782	778	778	830	723	776	707	733	685	913	773	1033	721	831	663	894	642	817	950	1262
ENSSSAG00000001481		butyrophilin subfamily 1 member A1-like	0	2	0	2	0	2	0	1	1	0	0	0	0	0	0	2	0	1	0	2	0	0	0	0	0	0	2	0	1	0	2	0	1	1	0	0	0	0	0	0	1	0	1	0	3	0	0
ENSSSAG00000001482			0	0	0	0	1	1	1	0	0	0	0	1	1	2	1	0	0	2	0	0	1	1	0	1	2	0	0	0	0	1	1	1	0	0	0	0	1	1	2	1	0	0	2	0	0	1	1
ENSSSAG00000001483	NKX2-3	homeobox protein Nkx-2.3-like	0	0	0	0	0	0	1	0	0	0	0	0	0	0	0	0	0	0	0	0	0	0	0	0	0	0	0	0	0	0	0	1	0	0	0	0	0	0	0	0	0	0	0	0	0	0	0
ENSSSAG00000001484	gga3b	ADP-ribosylation factor-binding protein GGA3-like	4	8	2	2	3	18	3	1	3	9	8	9	8	9	9	14	8	15	12	6	5	4	5	7	7	3	7	2	1	3	21	4	1	3	13	10	8	7	7	9	9	8	12	15	8	7	5
ENSSSAG00000001485			0	0	0	0	0	0	0	0	0	0	0	0	0	0	0	0	0	0	0	0	0	0	0	0	0	0	0	0	0	0	0	0	0	0	0	0	0	0	0	0	0	0	0	0	0	0	0
ENSSSAG00000001486	slc25a28	solute carrier family 25 member 28	130	91	122	139	102	212	250	321	293	91	35	78	76	85	49	111	35	49	25	63	104	196	187	98	103	90	75	92	87	99	242	301	298	320	136	46	73	69	67	46	75	34	41	32	82	145	234
ENSSSAG00000001487		uracil phosphoribosyltransferase homolog	768	642	610	798	543	368	356	458	429	200	285	574	412	657	433	647	381	613	277	475	268	485	526	404	474	534	532	458	502	524	419	429	426	468	298	372	537	375	516	410	438	368	508	357	622	374	580
ENSSSAG00000001488			0	0	0	0	0	0	0	0	0	0	0	0	0	0	0	0	0	0	0	0	0	0	0	0	0	0	0	0	0	0	0	0	0	0	0	0	0	0	0	0	0	0	0	0	0	0	0
ENSSSAG00000001489	elmod1	ELMO domain-containing protein 1-like	0	1	0	2	0	0	0	1	0	0	1	1	0	0	0	2	0	1	0	0	0	0	0	0	0	0	1	0	1	0	0	0	1	0	0	1	1	0	0	0	1	0	1	0	0	0	0
ENSSSAG00000001490	ppfia3	liprin-alpha-3-like	4	1	2	2	1	2	1	1	1	0	0	2	2	1	0	1	4	1	0	2	1	5	2	3	1	3	1	2	1	1	2	1	1	1	0	0	2	2	1	0	1	4	1	0	3	1	6
ENSSSAG00000001491	sez6l2	seizure related 6 homolog like 2	30	17	19	28	15	14	7	12	9	11	18	20	21	16	21	21	19	8	8	10	10	9	14	4	7	21	14	14	18	14	16	8	11	10	16	24	19	19	13	20	14	18	7	10	13	14	11
ENSSSAG00000001492	nosip	nitric oxide synthase interacting protein	844	715	738	960	603	835	538	776	586	537	477	688	667	896	619	1059	752	957	417	515	403	528	631	481	710	587	593	554	604	582	952	648	722	640	800	623	644	607	704	586	718	727	793	538	674	562	631
ENSSSAG00000001493	gspt1l	eukaryotic peptide chain release factor GTP-binding subunit ERF3A	1076	837	953	1108	733	789	630	899	752	463	555	907	837	1167	730	1193	640	951	559	685	715	967	960	690	994	748	694	715	697	708	899	759	836	821	690	725	848	761	917	691	808	619	788	721	897	997	1156
ENSSSAG00000001494		endothelin B receptor-like	338	237	290	355	220	349	399	503	353	283	175	277	300	253	327	384	299	335	245	200	272	366	386	325	445	235	197	218	223	212	398	481	468	385	422	229	259	273	199	309	260	289	278	316	262	379	437
ENSSSAG00000001495	xylt2	xylosyltransferase 2-like	88	96	102	106	88	32	60	75	66	11	29	49	39	54	43	61	26	36	24	42	28	35	37	14	31	61	80	77	67	85	36	72	70	72	16	38	46	35	42	41	41	25	30	31	55	39	42
ENSSSAG00000001496	tepsin	AP-4 complex accessory subunit tepsin-like	489	415	494	546	357	233	342	456	380	209	233	332	359	391	352	370	316	339	238	254	248	224	336	215	298	340	344	371	343	345	266	412	424	415	311	304	311	327	307	333	251	306	281	307	332	346	268
ENSSSAG00000001497	MAP4K3	mitogen-activated protein kinase kinase kinase kinase 3-like	256	143	198	262	131	127	73	115	104	57	104	179	174	227	138	199	104	150	81	92	61	82	82	64	87	178	119	149	165	127	145	88	107	114	85	136	167	158	178	131	135	101	124	104	120	85	98
ENSSSAG00000001498	rcn3	reticulocalbin 3	7186	6217	6953	8237	5724	2355	2338	3058	2470	1546	3695	5255	5070	6775	5018	4685	3124	4034	2562	2750	1909	2284	2688	2117	2544	4997	5155	5216	5181	5529	2684	2816	2844	2697	2303	4828	4916	4611	5323	4748	3175	3021	3343	3303	3600	2662	2730
ENSSSAG00000001499			178	136	161	202	121	145	85	105	85	57	103	227	182	304	160	208	89	166	66	98	78	108	103	75	98	124	113	121	127	117	165	102	98	93	85	135	212	166	239	151	141	86	138	85	128	109	129
ENSSSAG00000001500			0	0	3	2	0	0	2	1	0	0	3	0	1	1	0	2	1	0	0	0	0	0	1	1	0	0	0	2	1	0	0	2	1	0	0	4	0	1	1	0	1	1	0	0	0	0	0
ENSSSAG00000001501		adapter protein CIKS-like	3	3	0	1	2	4	4	1	2	1	1	1	0	4	1	0	0	0	0	0	0	0	0	1	1	2	2	0	1	2	5	5	1	2	1	1	1	0	3	1	0	0	0	0	0	0	0
ENSSSAG00000001502	pax10	paired box protein Pax-6-like	0	0	0	1	1	2	3	1	0	1	2	2	0	0	0	0	0	0	1	1	0	1	1	0	2	0	0	0	1	1	2	4	1	0	1	3	2	0	0	0	0	0	0	1	1	0	1
ENSSSAG00000001503	nptx2b	neuronal pentraxin-2-like	0	0	0	1	0	0	0	1	2	1	0	0	0	1	0	0	0	0	0	0	0	0	0	0	1	0	0	0	1	0	0	0	1	2	1	0	0	0	1	0	0	0	0	0	0	0	0
ENSSSAG00000001504	ssa-mir-150	ssa-mir-150	1	1	1	0	1	0	0	0	0	1	0	0	0	0	0	0	0	1	0	0	0	0	1	0	0	1	1	1	0	1	0	0	0	0	1	0	0	0	0	0	0	0	1	0	0	0	0
ENSSSAG00000001505			87	80	70	88	67	44	43	77	39	29	31	54	74	56	65	41	44	43	28	27	44	36	73	39	66	60	66	53	55	65	50	52	72	43	43	41	51	67	44	62	28	43	36	36	35	61	43
ENSSSAG00000001506	rs14	40S ribosomal protein S14	16067	13601	14406	16378	12639	3350	9686	13578	11413	4525	4663	4729	6704	5147	7445	7207	8802	5021	7065	4611	7373	4816	11693	9355	9396	11173	11277	10808	10302	12207	3818	11666	12626	12463	6740	6093	4424	6098	4044	7044	4884	8511	4161	9108	6036	10281	5757
ENSSSAG00000001507	rpac2	DNA-directed RNA polymerases I and III subunit RPAC2	1233	1100	1068	1360	874	1152	821	1172	967	1313	1130	919	1139	1221	1306	1621	1752	1415	1249	763	1331	1057	1672	1730	2488	857	912	801	855	844	1313	989	1090	1056	1956	1477	860	1036	959	1236	1098	1694	1173	1610	999	1856	1263
ENSSSAG00000001508			0	2	2	2	1	3	1	3	2	1	0	1	1	5	3	2	1	1	0	0	2	1	0	0	1	0	2	2	1	1	3	1	3	2	1	0	1	1	4	3	1	1	1	0	0	3	1
ENSSSAG00000001509			0	1	0	0	0	5	0	2	4	1	1	3	3	0	1	1	2	1	1	0	1	1	0	0	0	0	1	0	0	0	6	0	2	4	1	1	3	3	0	1	1	2	1	1	0	1	1
ENSSSAG00000001510	bcl2l12	BCL2 like 12	229	214	211	275	176	63	102	155	153	43	70	98	91	98	113	90	73	101	90	64	60	63	89	60	78	159	177	158	173	170	72	123	144	167	64	91	92	83	77	107	61	71	84	116	84	84	75
ENSSSAG00000001511	AMZ2	archaelysin family metallopeptidase 2	4	3	1	2	1	2	1	0	1	1	0	2	1	2	0	0	1	3	2	0	0	1	1	1	1	3	2	1	1	1	2	1	0	1	1	0	2	1	2	0	0	1	2	3	0	0	1
ENSSSAG00000001512	add1	alpha-adducin-like	487	392	466	592	362	275	298	406	355	190	262	363	343	372	288	638	434	503	268	342	132	194	189	154	181	339	325	350	372	350	313	359	378	388	283	342	340	312	292	272	432	420	417	345	448	184	232
ENSSSAG00000001513	SLC16A6	monocarboxylate transporter 7-like	59	55	60	64	46	35	36	71	53	19	33	45	34	37	44	60	29	46	25	21	20	20	33	18	27	41	46	45	40	44	40	43	66	58	28	43	42	31	29	42	41	28	38	32	27	28	24
ENSSSAG00000001514	TSN4	tetraspanin-4-like	3002	2875	2854	3643	2218	2203	1662	1857	1546	1592	2074	2834	2705	3609	2372	4155	2718	3545	2081	1908	1117	1341	1464	1441	1968	2088	2384	2141	2292	2142	2511	2002	1727	1688	2371	2710	2651	2460	2836	2244	2816	2628	2938	2683	2498	1558	1603
ENSSSAG00000001515			545	433	461	586	387	501	329	438	342	340	384	496	498	609	524	748	498	586	384	301	331	418	421	433	552	379	359	346	369	374	571	396	407	373	506	502	464	453	478	496	507	482	486	495	394	462	500
ENSSSAG00000001516			73	59	58	78	47	204	75	94	64	102	21	57	54	73	36	90	41	59	26	35	147	231	153	143	180	51	49	44	49	45	232	90	87	70	152	27	53	49	57	34	61	40	49	34	46	205	276
ENSSSAG00000001517		si:ch73-42p12.2	219	186	197	244	177	155	137	154	170	66	123	219	208	241	152	235	113	159	101	169	112	171	203	115	123	152	154	148	153	171	177	165	143	186	98	161	205	189	189	144	159	109	132	130	221	156	204
ENSSSAG00000001518	rbp	Riboflavin-binding protein	0	0	0	0	0	0	0	0	0	0	0	0	0	0	0	0	0	0	0	0	0	0	0	0	0	0	0	0	0	0	0	0	0	0	0	0	0	0	0	0	0	0	0	0	0	0	0
ENSSSAG00000001519	kdelr2b	ER lumen protein-retaining receptor 2	2272	2057	2103	2586	1733	2718	1381	1738	1525	1695	1903	3113	2513	4153	2544	4640	2712	3813	1940	2083	1533	1895	1916	1771	2387	1580	1706	1578	1627	1674	3097	1663	1616	1665	2525	2487	2912	2286	3263	2407	3144	2622	3160	2501	2727	2138	2265
ENSSSAG00000001520	si:dkeyp-72e1.9	syntaxin-binding protein 4-like	1	0	1	1	1	0	2	1	0	0	0	0	0	1	2	1	0	0	0	2	0	0	1	0	0	1	0	1	1	1	0	2	1	0	0	0	0	0	1	2	1	0	0	0	3	0	0
ENSSSAG00000001521	mmp25a	matrix metalloproteinase-25-like	0	0	0	0	0	0	0	0	0	0	0	0	0	0	0	0	0	0	0	0	1	0	0	0	0	0	0	0	0	0	0	0	0	0	0	0	0	0	0	0	0	0	0	0	0	1	0
ENSSSAG00000001522	apbb3	amyloid beta A4 precursor protein-binding family B member 3-like	10	4	6	5	3	4	6	5	4	6	4	2	7	8	2	8	2	14	5	5	20	23	34	30	28	7	3	5	3	3	5	7	5	4	9	5	2	6	6	2	5	2	12	6	7	28	27
ENSSSAG00000001523	mettl9	methyltransferase like 9	1285	1155	1218	1518	959	527	537	676	573	588	884	874	1100	1075	1167	1307	1071	922	802	461	303	300	439	422	598	894	958	914	955	926	601	647	629	626	876	1155	818	1000	845	1104	886	1036	764	1034	603	423	359
ENSSSAG00000001524	vamp7	vesicle associated membrane protein 7	1051	858	995	1128	754	778	750	1030	860	614	589	838	981	794	903	1068	802	957	694	664	854	961	1121	895	1096	731	711	746	710	728	887	903	958	939	915	770	784	892	624	854	724	775	793	895	869	1191	1149
ENSSSAG00000001525	tm100	Transmembrane protein 100	1	2	5	2	1	1	5	2	2	2	1	1	1	3	2	2	0	0	0	0	1	2	1	0	3	1	2	4	1	1	1	6	2	2	3	1	1	1	2	2	1	0	0	0	0	1	2
ENSSSAG00000001526		zinc finger protein 160-like	119	106	113	117	65	103	68	83	66	69	100	114	120	165	145	177	106	111	71	51	52	71	68	67	76	83	88	85	74	63	117	82	77	72	103	131	107	109	130	137	120	102	92	92	67	73	85
ENSSSAG00000001527		multidrug resistance-associated protein 1-like	84	77	82	98	57	21	17	37	21	8	49	109	88	81	75	64	46	71	23	28	12	24	20	14	18	58	64	62	62	55	24	20	34	23	12	64	102	80	64	71	43	44	59	30	37	17	29
ENSSSAG00000001528			0	0	0	0	0	0	0	0	0	0	0	0	0	0	0	0	0	0	0	0	0	0	0	0	0	0	0	0	0	0	0	0	0	0	0	0	0	0	0	0	0	0	0	0	0	0	0
ENSSSAG00000001529			0	0	0	0	0	0	0	0	0	0	0	0	0	0	0	0	0	0	0	0	0	0	0	0	0	0	0	0	0	0	0	0	0	0	0	0	0	0	0	0	0	0	0	0	0	0	0
ENSSSAG00000001530		casein kinase I isoform epsilon	927	805	862	1050	692	618	536	688	651	483	622	856	878	933	925	1243	841	891	646	607	587	693	747	626	783	645	667	647	660	668	704	646	640	711	719	813	801	799	733	875	842	813	738	833	795	819	828
ENSSSAG00000001531			133	110	114	129	97	152	132	175	141	96	76	135	95	191	107	235	123	147	104	112	73	87	86	70	116	92	91	86	81	94	173	159	163	154	143	99	126	86	150	101	159	119	122	134	147	102	104
ENSSSAG00000001532	WIPI1	WD repeat domain phosphoinositide-interacting protein 1-like	162	138	135	164	114	105	74	102	89	66	88	138	156	129	150	284	207	202	139	126	55	65	85	47	71	113	114	101	103	110	120	89	95	97	98	115	129	142	101	142	192	200	167	179	165	77	78
ENSSSAG00000001533	grin2ca	glutamate receptor ionotropic, NMDA 2C-like	0	0	0	0	0	0	0	0	0	0	0	0	0	0	0	0	0	0	0	0	0	0	0	0	0	0	0	0	0	0	0	0	0	0	0	0	0	0	0	0	0	0	0	0	0	0	0
ENSSSAG00000001534	SMARCA4	transcription activator BRG1-like	3	5	5	4	2	13	23	17	19	16	0	1	2	3	4	4	1	3	5	1	1	4	4	4	7	2	4	4	3	2	15	28	16	21	24	0	1	2	2	4	3	1	2	6	1	1	5
ENSSSAG00000001535		zinc finger protein 583-like	119	114	138	156	111	119	58	86	76	60	105	192	134	214	136	207	122	195	91	114	88	129	105	114	137	83	95	104	98	107	136	70	80	83	89	137	180	122	168	129	140	118	162	117	149	123	154
ENSSSAG00000001536	sra1	steroid receptor RNA activator 1-like	676	591	650	735	534	399	424	476	435	392	460	423	609	581	652	592	534	500	474	315	451	395	533	448	659	470	490	488	462	516	455	511	443	475	584	601	396	554	456	617	401	516	414	611	412	629	472
ENSSSAG00000001537	PPP4C	serine/threonine-protein phosphatase 4 catalytic subunit B	2817	2558	2647	3085	2091	2550	1568	1980	1736	1915	2150	2618	2614	3642	2548	3625	2463	2707	1762	1461	1743	1924	2140	2101	2789	1959	2121	1986	1941	2020	2906	1888	1841	1896	2852	2809	2449	2378	2861	2411	2456	2382	2244	2271	1912	2431	2300
ENSSSAG00000001538			175	147	157	224	117	219	173	195	128	122	132	191	145	255	164	332	177	283	103	159	137	171	145	176	185	122	122	118	141	113	250	208	181	140	182	172	179	132	200	155	225	171	235	133	208	191	204
ENSSSAG00000001539	RASGRP1	RAS guanyl-releasing protein 1-like	3	0	6	0	2	1	1	2	2	2	2	2	2	1	1	3	1	1	0	1	4	2	2	6	2	2	0	5	0	2	1	1	2	2	3	3	2	2	1	1	2	1	1	0	1	6	2
ENSSSAG00000001540	gcgra	glucagon receptor-like	5	0	0	0	1	2	0	1	0	0	0	0	1	1	0	0	1	0	1	0	1	2	3	0	2	3	0	0	0	1	2	0	1	0	0	0	0	1	1	0	0	1	0	1	0	1	2
ENSSSAG00000001541		rho GTPase-activating protein 19-like	118	89	101	159	93	83	90	135	119	86	80	83	93	98	93	160	146	137	104	85	105	99	136	96	150	82	74	76	100	90	95	108	126	130	128	105	78	85	77	88	108	141	114	134	111	146	118
ENSSSAG00000001542		vascular endothelial growth factor C-like	223	182	201	226	179	77	108	139	98	99	119	136	213	149	169	160	154	118	104	52	132	102	148	153	183	155	151	151	142	173	88	130	129	107	147	155	127	194	117	160	108	149	98	134	68	184	122
ENSSSAG00000001543	si:ch1073-272o11.3	cerebellar degeneration-related protein 2-like	0	0	0	0	0	0	0	1	0	0	1	3	0	0	0	0	0	1	0	0	0	0	2	0	1	0	0	0	0	0	0	0	1	0	0	1	3	0	0	0	0	0	1	0	0	0	0
ENSSSAG00000001544	rbfox3b	RNA binding protein fox-1 homolog 3-like	3	1	4	8	5	1	2	4	2	0	0	4	4	3	1	3	2	3	3	0	0	4	1	1	0	2	1	3	5	5	1	2	4	2	0	0	4	4	2	1	2	2	2	4	0	0	5
ENSSSAG00000001545			0	1	1	0	0	0	0	0	0	0	0	0	1	0	0	0	0	0	0	1	0	0	1	0	0	0	1	1	0	0	0	0	0	0	0	0	0	1	0	0	0	0	0	0	1	0	0
ENSSSAG00000001546		trinucleotide repeat-containing gene 6B protein-like	865	687	807	880	567	615	591	790	680	497	481	705	745	859	759	1150	845	917	669	611	583	786	918	619	756	602	570	605	554	548	701	712	735	743	740	629	660	678	675	718	779	817	760	862	800	813	940
ENSSSAG00000001547			0	0	0	0	0	0	0	0	0	0	0	0	0	0	0	0	0	0	0	0	0	1	0	0	0	0	0	0	0	0	0	0	0	0	0	0	0	0	0	0	0	0	0	0	0	0	1
ENSSSAG00000001548			0	0	0	0	0	0	0	0	0	0	0	0	0	0	0	0	0	0	0	0	0	0	0	0	0	0	0	0	0	0	0	0	0	0	0	0	0	0	0	0	0	0	0	0	0	0	0
ENSSSAG00000001549	cln3	CLN3 lysosomal/endosomal transmembrane protein, battenin	1103	989	1016	1269	834	687	658	759	675	686	743	721	877	939	937	1018	968	812	645	469	698	606	885	785	1167	767	820	762	798	806	783	792	706	737	1022	971	674	798	738	887	690	936	673	832	614	973	724
ENSSSAG00000001550	ENTPD7	ectonucleoside triphosphate diphosphohydrolase 7-like	518	449	440	603	373	328	303	339	344	262	325	426	449	519	426	512	345	396	258	224	270	254	350	248	367	360	372	330	379	360	374	365	315	376	390	425	399	408	408	403	347	334	328	333	293	377	304
ENSSSAG00000001551			0	0	0	0	0	0	0	0	0	0	0	0	0	0	0	0	0	0	0	0	0	0	0	0	0	0	0	0	0	0	0	0	0	0	0	0	0	0	0	0	0	0	0	0	0	0	0
ENSSSAG00000001552	snapc1b	snRNA-activating protein complex subunit 1-like	180	164	165	230	111	119	103	119	120	105	117	112	111	114	133	209	155	170	136	106	79	62	81	80	130	125	136	124	145	107	136	124	111	131	156	153	105	101	90	126	142	150	141	175	139	110	74
ENSSSAG00000001553	tmem104	transmembrane protein 104	35	29	41	36	20	13	19	25	13	6	8	18	23	12	11	23	17	21	18	19	8	18	10	9	16	24	24	31	23	19	15	23	23	14	9	10	17	21	9	10	16	16	17	23	25	11	22
ENSSSAG00000001554			1	1	2	4	3	4	3	4	2	5	2	4	6	4	2	3	5	3	2	2	1	1	4	5	3	1	1	2	3	3	5	4	4	2	7	3	4	5	3	2	2	5	2	3	3	1	1
ENSSSAG00000001555	zbtb18	zinc finger and BTB domain-containing protein 18-like	47	18	49	38	32	37	30	41	28	10	12	42	29	28	26	72	21	38	9	24	18	31	15	14	20	33	15	37	24	31	42	36	38	31	15	16	39	26	22	25	49	20	31	12	31	25	37
ENSSSAG00000001556			0	0	0	0	0	0	0	0	0	1	0	0	1	0	0	1	0	0	0	1	0	0	0	0	0	0	0	0	0	0	0	0	0	0	1	0	0	1	0	0	1	0	0	0	1	0	0
ENSSSAG00000001557	SYT16	synaptotagmin 16	6	0	0	3	4	3	6	8	11	0	0	1	1	1	1	0	2	1	3	8	0	1	1	0	1	4	0	0	2	4	3	7	7	12	0	0	1	1	1	1	0	2	1	4	10	0	1
ENSSSAG00000001558	grin2ca	glutamate receptor ionotropic, NMDA 2C-like	0	0	0	0	0	0	0	0	0	0	0	0	0	0	0	0	0	0	0	0	0	0	0	0	0	0	0	0	0	0	0	0	0	0	0	0	0	0	0	0	0	0	0	0	0	0	0
ENSSSAG00000001559	CARD10	caspase recruitment domain family member 10	227	132	158	184	146	21	52	79	70	17	63	116	89	129	103	61	48	68	40	55	0	5	9	7	4	158	109	119	116	141	24	63	73	76	25	82	109	81	101	97	41	46	56	52	72	0	6
ENSSSAG00000001560	syt16	synaptotagmin XVI	0	0	1	3	0	0	0	3	4	0	0	0	0	0	1	0	0	2	1	2	0	1	0	0	0	0	0	1	2	0	0	0	3	4	0	0	0	0	0	1	0	0	2	1	3	0	1
ENSSSAG00000001561	polr3e	RNA polymerase III subunit E	909	727	808	864	652	440	487	642	551	196	276	639	519	715	494	746	361	613	299	454	434	697	670	407	528	632	603	606	543	630	501	587	597	602	292	361	598	472	562	467	506	349	508	385	594	605	833
ENSSSAG00000001562			0	0	2	1	0	0	0	2	1	0	0	0	0	0	0	3	2	2	1	2	0	0	0	0	1	0	0	2	1	0	0	0	2	1	0	0	0	0	0	0	2	2	2	1	3	0	0
ENSSSAG00000001563	aldoa	fructose-bisphosphate aldolase A	16289	13940	14851	17150	12205	4506	7873	10956	9037	3969	5405	7093	7035	7104	7299	10177	9470	9363	7380	7246	4308	5204	6971	5217	6640	11327	11558	11141	10788	11788	5135	9482	10188	9868	5912	7063	6635	6399	5581	6906	6896	9157	7760	9514	9485	6007	6220
ENSSSAG00000001564	ACSF2	acyl-CoA synthetase family member 2, mitochondrial-like	39	24	27	35	26	43	34	39	27	19	16	44	22	63	15	73	28	57	20	37	7	16	21	14	22	27	20	20	22	25	49	41	36	29	28	21	41	20	49	14	49	27	47	26	48	10	19
ENSSSAG00000001565		germ cell-specific gene 1-like protein	0	0	0	0	0	0	0	0	0	1	1	0	0	0	0	0	0	0	0	0	0	0	0	0	0	0	0	0	0	0	0	0	0	0	1	1	0	0	0	0	0	0	0	0	0	0	0
ENSSSAG00000001566	cep170aa	centrosomal protein of 170 kDa-like	1681	1298	1648	1700	1154	343	680	962	829	262	400	735	661	682	612	1032	805	887	603	842	270	418	534	302	349	1169	1076	1236	1069	1115	391	819	895	905	390	523	688	601	536	579	699	778	735	777	1102	377	500
ENSSSAG00000001567	sgpp1	sphingosine-1-phosphate phosphatase 1	137	127	106	152	96	124	62	69	77	65	49	122	112	129	78	182	95	152	79	120	150	271	187	149	179	95	105	80	96	93	141	75	64	84	97	64	114	102	101	74	123	92	126	102	157	209	324
ENSSSAG00000001568	cdc42ep1b	CDC42 effector protein (Rho GTPase binding) 1b	18	13	19	12	14	8	3	12	10	0	8	18	11	18	10	17	6	15	3	6	0	0	0	1	1	13	11	14	8	14	9	4	11	11	0	10	17	10	14	9	12	6	12	4	8	0	0
ENSSSAG00000001569		heparan sulfate (glucosamine) 3-O-sulfotransferase 3-like	0	0	0	0	0	0	0	0	0	0	0	0	0	0	0	0	0	0	0	0	0	0	0	0	0	0	0	0	0	0	0	0	0	0	0	0	0	0	0	0	0	0	0	0	0	0	0
ENSSSAG00000001570	LGALS2	galectin-2-like	102	92	65	98	71	50	39	59	53	41	88	67	90	126	110	103	104	78	48	35	40	40	64	68	66	71	76	49	62	69	57	47	55	58	61	115	63	82	99	104	70	101	65	62	46	56	48
ENSSSAG00000001571			46	41	55	48	25	27	21	28	25	20	41	47	53	45	44	60	32	43	35	27	25	23	38	35	39	32	34	41	30	24	31	25	26	27	30	54	44	48	35	42	41	31	36	45	35	35	27
ENSSSAG00000001572			0	0	0	1	1	0	0	0	0	0	0	0	0	0	0	0	0	0	0	0	1	0	0	0	0	0	0	0	1	1	0	0	0	0	0	0	0	0	0	0	0	0	0	0	0	1	0
ENSSSAG00000001573	dync2li1	dynein cytoplasmic 2 light intermediate chain 1	289	280	287	339	218	159	137	205	148	176	269	228	324	349	326	277	317	269	233	161	188	142	246	213	303	201	232	215	213	211	181	165	191	162	262	352	213	295	274	308	188	307	223	300	211	262	170
ENSSSAG00000001574	ankhd1	ankyrin repeat and KH domain-containing protein 1-like	821	605	739	793	504	200	447	619	498	120	154	358	245	337	229	434	237	411	191	383	206	405	394	189	219	571	502	554	499	487	228	538	576	544	179	201	335	223	265	217	294	229	341	246	501	287	484
ENSSSAG00000001575	akt3b	RAC-gamma serine/threonine-protein kinase-like	356	271	289	373	247	235	169	263	209	121	157	319	199	395	235	390	213	317	123	205	117	192	153	115	161	248	225	217	235	239	268	204	245	228	180	205	298	181	310	222	264	206	263	159	268	163	229
ENSSSAG00000001576	prkar1ab	cAMP-dependent protein kinase type I-alpha regulatory subunit	2864	2446	2773	3219	2325	1507	1624	2081	1877	861	1171	2426	2037	2243	2012	2429	1719	2283	1260	1781	1316	2022	2122	1359	1622	1992	2028	2080	2025	2246	1717	1956	1935	2050	1282	1530	2269	1853	1762	1904	1646	1662	1892	1624	2331	1835	2417
ENSSSAG00000001577	dph6	diphthamine biosynthesis 6	863	678	732	922	621	487	491	739	617	295	306	523	461	544	416	806	482	667	398	445	291	392	407	297	341	600	562	549	580	600	555	591	687	674	439	400	489	419	427	394	546	466	553	513	582	406	469
ENSSSAG00000001578		transmembrane protease serine 9-like	0	1	3	0	0	1	0	1	1	1	1	0	2	0	1	0	0	0	1	0	0	0	1	0	0	0	1	2	0	0	1	0	1	1	1	1	0	2	0	1	0	0	0	1	0	0	0
ENSSSAG00000001579	dhrs7ca	dehydrogenase/reductase SDR family member 7C-B-like	0	0	1	0	0	0	0	0	1	0	0	0	0	0	0	0	0	0	1	0	0	1	0	0	0	0	0	1	0	0	0	0	0	1	0	0	0	0	0	0	0	0	0	1	0	0	1
ENSSSAG00000001580	greb1l	GREB1-like protein	7	6	8	11	8	3	5	6	4	1	3	3	3	7	6	1	2	4	2	8	2	4	3	2	2	5	5	6	7	8	3	6	6	4	1	4	3	3	5	6	1	2	3	3	10	3	5
ENSSSAG00000001581			0	0	0	0	0	0	0	0	0	0	0	0	0	0	0	0	0	0	0	0	0	0	0	0	0	0	0	0	0	0	0	0	0	0	0	0	0	0	0	0	0	0	0	0	0	0	0
ENSSSAG00000001582	ppm1b	protein phosphatase, Mg2+/Mn2+ dependent 1B	238	205	237	254	185	82	95	119	107	47	104	143	157	192	155	147	84	110	82	85	58	80	104	61	69	165	170	178	160	179	93	114	111	117	70	136	134	143	151	147	100	81	91	106	111	81	96
ENSSSAG00000001583			1	1	0	0	1	0	0	1	2	0	0	0	0	0	0	0	0	0	0	0	0	1	1	0	0	1	1	0	0	1	0	0	1	2	0	0	0	0	0	0	0	0	0	0	0	0	1
ENSSSAG00000001584	arl16	ADP-ribosylation factor-like protein 16	12	9	16	18	10	0	3	7	7	3	3	6	7	3	4	3	5	9	3	0	3	4	2	6	3	8	7	12	11	10	0	4	7	8	4	4	6	6	2	4	2	5	7	4	0	4	5
ENSSSAG00000001585			44	48	43	72	50	71	29	46	40	64	48	59	40	78	54	106	85	101	61	38	65	66	82	87	112	31	40	32	45	48	81	35	43	44	95	63	55	36	61	51	72	82	84	79	50	91	79
ENSSSAG00000001586			0	0	0	0	0	0	0	0	0	0	0	0	0	0	0	0	0	0	0	0	0	0	0	0	0	0	0	0	0	0	0	0	0	0	0	0	0	0	0	0	0	0	0	0	0	0	0
ENSSSAG00000001587	six3a	homeobox protein SIX3-like	50	35	50	54	39	31	19	31	28	25	30	46	47	58	33	52	37	50	24	28	20	21	20	23	26	35	29	38	34	38	35	23	29	31	37	39	43	43	46	31	35	36	41	31	37	28	25
ENSSSAG00000001588	PLS3	plastin-3-like	28312	24377	26664	31211	20527	24183	14784	19761	17595	13861	15079	25450	21362	34060	20554	46317	23014	35738	17169	21125	12189	18109	16755	13701	18403	19688	20212	20004	19633	19826	27559	17806	18376	19213	20645	19704	23808	19430	26760	19448	31386	22254	29620	22133	27652	16997	21646
ENSSSAG00000001589			0	0	1	0	0	0	2	3	1	0	0	1	0	0	0	0	0	0	2	0	0	0	1	0	1	0	0	1	0	0	0	2	3	1	0	0	1	0	0	0	0	0	0	3	0	0	0
ENSSSAG00000001590	CDIN1	chromosome 15 open reading frame 41	87	70	88	92	65	42	72	84	78	47	67	36	88	38	63	83	113	57	93	31	79	38	122	112	103	60	58	66	58	63	48	87	78	85	70	88	34	80	30	60	56	109	47	120	41	110	45
ENSSSAG00000001591	cdc42ep4a	cdc42 effector protein 4-like	311	243	337	336	209	124	157	253	215	62	108	258	223	243	208	275	161	250	127	223	168	313	271	175	160	216	201	253	211	202	141	189	235	235	92	141	241	203	191	197	186	156	207	164	292	234	374
ENSSSAG00000001592	six2a	homeobox protein SIX2-like	25	20	22	23	19	21	16	8	9	16	11	8	9	19	10	9	7	7	11	9	7	9	6	4	9	17	17	17	14	18	24	19	7	10	24	14	7	8	15	9	6	7	6	14	12	10	11
ENSSSAG00000001593	FAM20A	protein FAM20A-like	0	0	0	0	0	0	0	0	0	0	0	0	0	0	0	0	0	0	0	0	0	0	0	0	0	0	0	0	0	0	0	0	0	0	0	0	0	0	0	0	0	0	0	0	0	0	0
ENSSSAG00000001594	pick1	PRKCA-binding protein	499	440	439	568	375	326	249	323	256	264	281	349	419	463	390	514	354	400	288	237	202	237	257	240	319	347	365	329	357	362	372	300	300	280	393	367	326	381	364	369	348	342	332	371	310	282	283
ENSSSAG00000001595			0	0	0	0	0	0	0	0	0	0	0	0	0	0	0	0	0	0	0	0	0	0	0	0	0	0	0	0	0	0	0	0	0	0	0	0	0	0	0	0	0	0	0	0	0	0	0
ENSSSAG00000001596		mannose-binding protein C-like	0	2	1	1	0	1	0	1	1	0	0	0	1	0	0	1	1	0	0	0	0	0	0	1	0	0	2	1	1	0	1	0	1	1	0	0	0	1	0	0	1	1	0	0	0	0	0
ENSSSAG00000001597			0	0	0	0	0	0	0	0	0	0	0	0	0	0	0	0	0	0	0	0	0	0	0	0	0	0	0	0	0	0	0	0	0	0	0	0	0	0	0	0	0	0	0	0	0	0	0
ENSSSAG00000001598			0	0	0	0	0	0	0	0	0	0	0	0	0	0	0	0	0	0	0	0	0	0	0	0	0	0	0	0	0	0	0	0	0	0	0	0	0	0	0	0	0	0	0	0	0	0	0
ENSSSAG00000001599	fus	FUS RNA binding protein	2556	2028	2281	2565	1793	930	1975	2832	2281	1194	1188	965	1705	1029	1698	1767	2694	1645	1971	1375	1486	1068	2624	1480	1845	1777	1681	1711	1613	1732	1060	2379	2633	2491	1778	1552	903	1551	808	1607	1197	2605	1363	2541	1800	2072	1277
ENSSSAG00000001600	xylt1	xylosyltransferase 1-like	7	5	11	7	6	0	2	3	2	1	2	4	4	3	5	3	1	4	4	3	0	1	1	0	2	5	4	8	4	6	0	2	3	2	1	3	4	4	2	5	2	1	3	5	4	0	1
ENSSSAG00000001601	pmp22a	peripheral myelin protein 22-like	180	168	158	208	149	276	314	362	316	326	106	94	133	122	125	165	148	114	121	66	426	335	537	467	686	125	139	119	131	144	315	378	337	345	486	139	88	121	96	118	112	143	94	156	86	594	400
ENSSSAG00000001602			9	6	5	6	6	6	6	3	2	3	3	6	2	14	6	13	5	5	2	7	2	10	7	7	5	6	5	4	4	6	7	7	3	2	4	4	6	2	11	6	9	5	4	3	9	3	12
ENSSSAG00000001603	XPO5	exportin-5-like	681	639	619	785	479	461	393	554	456	343	407	538	594	603	518	861	665	765	470	420	378	394	515	415	507	474	530	464	494	463	525	473	515	498	511	532	503	540	474	490	583	643	634	606	550	527	471
ENSSSAG00000001604			0	0	0	0	0	0	0	0	0	0	0	0	0	0	0	0	0	0	0	0	0	0	0	0	0	0	0	0	0	0	0	0	0	0	0	0	0	0	0	0	0	0	0	0	0	0	0
ENSSSAG00000001605		heparan sulfate glucosamine 3-O-sulfotransferase 3B1-like	0	0	0	0	0	0	0	0	0	0	0	0	0	0	0	0	0	0	0	0	0	0	0	0	0	0	0	0	0	0	0	0	0	0	0	0	0	0	0	0	0	0	0	0	0	0	0
ENSSSAG00000001606			0	0	0	0	0	0	0	0	0	0	0	0	0	1	0	0	0	0	0	1	0	0	0	1	0	0	0	0	0	0	0	0	0	0	0	0	0	0	1	0	0	0	0	0	1	0	0
ENSSSAG00000001607			0	1	0	0	0	0	1	0	0	1	0	0	0	0	0	0	0	0	0	0	0	0	0	0	0	0	1	0	0	0	0	1	0	0	1	0	0	0	0	0	0	0	0	0	0	0	0
ENSSSAG00000001608	meis2	Meis homeobox 2	1210	1007	1070	1439	924	1107	728	963	815	694	552	1035	868	1279	784	2397	1496	2050	956	1168	853	1195	1182	1063	1450	841	835	803	905	892	1262	877	895	890	1034	721	968	789	1005	742	1624	1447	1699	1232	1529	1189	1428
ENSSSAG00000001609		protein FAM83G-like	259	189	253	291	177	284	156	232	184	137	211	476	287	518	288	485	254	463	174	298	112	188	153	128	171	180	157	190	183	171	324	188	216	201	204	276	445	261	407	272	329	246	384	224	390	156	225
ENSSSAG00000001610	si:dkey-202c14.3	WD repeat-containing protein on Y chromosome-like	0	0	0	0	0	0	0	0	0	0	0	2	0	0	0	0	0	0	0	1	0	0	1	0	0	0	0	0	0	0	0	0	0	0	0	0	2	0	0	0	0	0	0	0	1	0	0
ENSSSAG00000001611	spata22	spermatogenesis-associated protein 22-like	2	3	3	4	0	5	0	1	1	3	1	4	6	1	1	5	3	6	1	3	0	3	2	2	5	1	2	2	3	0	6	0	1	1	4	1	4	5	1	1	3	3	5	1	4	0	4
ENSSSAG00000001612	clpp	ATP-dependent Clp protease proteolytic subunit, mitochondrial-like	280	239	205	260	188	143	166	228	206	163	118	118	175	140	159	287	232	228	161	159	131	172	242	180	258	195	198	154	164	182	163	200	212	225	243	154	110	159	110	150	194	224	189	208	208	183	206
ENSSSAG00000001613	si:dkeyp-72e1.7	mpv17-like protein	0	0	0	0	0	0	1	0	2	1	0	0	0	0	0	0	0	0	0	0	0	2	0	0	0	0	0	0	0	0	0	1	0	2	1	0	0	0	0	0	0	0	0	0	0	0	2
ENSSSAG00000001614	pp2bc	Serine/threonine-protein phosphatase 2B catalytic subunit gamma isoform	3529	2932	3208	3911	2486	2054	1899	2688	2250	1695	2070	2455	2778	3137	2800	3040	2537	2468	1808	1668	1964	2248	3035	2449	3354	2454	2431	2407	2460	2401	2341	2287	2500	2457	2525	2705	2297	2527	2465	2649	2060	2453	2045	2331	2183	2739	2687
ENSSSAG00000001615	eef2k	eukaryotic elongation factor 2 kinase	361	309	370	428	258	241	207	295	233	112	160	321	213	372	223	482	224	378	195	258	115	162	154	92	130	251	256	278	269	249	275	249	274	254	167	209	300	194	292	211	327	217	313	251	338	160	194
ENSSSAG00000001616			3	0	3	1	4	5	3	4	6	11	4	1	1	2	1	3	3	4	3	2	2	3	0	3	7	2	0	2	1	4	6	4	4	7	16	5	1	1	2	1	2	3	3	4	3	3	4
ENSSSAG00000001617			0	0	0	0	0	0	0	0	0	0	0	0	0	0	0	0	0	0	0	0	0	0	0	0	0	0	0	0	0	0	0	0	0	0	0	0	0	0	0	0	0	0	0	0	0	0	0
ENSSSAG00000001618	si:dkey-35m8.1	transmembrane protein 211-like	0	1	0	0	0	0	0	1	0	0	0	0	0	0	1	1	0	0	0	0	0	0	0	1	0	0	1	0	0	0	0	0	1	0	0	0	0	0	0	1	1	0	0	0	0	0	0
ENSSSAG00000001619		splicing factor U2AF 65 kDa subunit-like	23	34	33	37	31	20	15	18	22	14	11	14	16	20	8	24	8	17	9	9	5	9	7	9	13	16	28	25	23	30	23	18	17	24	21	14	13	15	16	8	16	8	14	12	12	7	11
ENSSSAG00000001620			0	0	0	0	0	0	0	1	0	0	0	0	0	0	0	0	0	0	0	0	1	0	0	0	0	0	0	0	0	0	0	0	1	0	0	0	0	0	0	0	0	0	0	0	0	1	0
ENSSSAG00000001621	RAC3	ras-related C3 botulinum toxin substrate 3-like	83	75	75	80	60	34	19	25	24	35	63	87	74	110	98	110	49	79	49	48	27	35	28	20	23	58	62	56	50	58	39	23	23	26	52	82	81	67	86	93	75	47	65	63	63	38	42
ENSSSAG00000001622	U7	U7 small nuclear RNA	0	0	0	0	0	0	0	0	0	0	0	0	0	0	0	0	0	0	0	0	0	0	0	0	0	0	0	0	0	0	0	0	0	0	0	0	0	0	0	0	0	0	0	0	0	0	0
ENSSSAG00000001623	metrnla	meteorin like, glial cell differentiation regulator a	93	68	93	90	77	44	88	120	105	44	28	38	48	31	55	35	49	50	39	37	35	36	71	28	51	65	56	70	57	74	50	106	112	115	66	37	36	44	24	52	24	47	41	50	48	49	43
ENSSSAG00000001624	kat8	histone acetyltransferase KAT8-like	259	246	301	333	201	182	234	321	259	201	156	268	240	244	242	320	302	346	175	224	237	293	341	276	303	180	204	226	209	194	207	282	298	283	299	204	251	218	192	229	217	292	287	226	293	330	350
ENSSSAG00000001625		UPF0472 protein C16orf72 homolog	1021	785	885	1138	725	1268	600	771	629	641	769	1492	1110	1963	970	1630	861	1550	615	896	510	826	687	630	869	710	651	664	716	700	1445	723	717	687	955	1005	1396	1010	1542	918	1105	833	1285	793	1173	711	987
ENSSSAG00000001626			0	0	1	0	1	1	0	0	0	0	0	0	0	0	0	0	0	0	0	0	1	0	0	0	0	0	0	1	0	1	1	0	0	0	0	0	0	0	0	0	0	0	0	0	0	1	0
ENSSSAG00000001627	nat15	N-acetyltransferase 15 (GCN5-related, putative)	42	28	34	25	25	17	21	27	20	12	13	27	34	26	37	22	15	27	19	13	13	21	25	21	27	29	23	26	16	24	19	25	25	22	18	17	25	31	20	35	15	15	22	24	17	18	25
ENSSSAG00000001628	aldh3b1	aldehyde dehydrogenase family 3 member B1-like	146	124	149	159	93	89	84	81	73	49	93	146	177	198	145	208	97	152	67	91	107	116	126	88	116	102	103	112	100	90	101	101	75	80	73	122	137	161	156	137	141	94	126	86	119	149	139
ENSSSAG00000001629			0	0	0	0	0	0	0	0	0	0	0	0	1	0	0	0	0	0	0	0	0	0	0	0	0	0	0	0	0	0	0	0	0	0	0	0	0	1	0	0	0	0	0	0	0	0	0
ENSSSAG00000001630	slc16a5b	monocarboxylate transporter 6-like	155	129	151	209	112	66	65	73	78	83	87	92	109	124	116	223	187	163	160	87	76	71	102	100	136	108	107	113	131	108	75	78	68	85	124	114	86	99	97	110	151	181	135	206	114	106	85
ENSSSAG00000001631		NACHT, LRR and PYD domains-containing protein 12-like	78	69	89	97	71	63	41	63	60	54	76	52	88	76	96	90	63	74	56	40	33	26	58	30	51	54	57	67	61	69	72	49	59	66	80	99	49	80	60	91	61	61	61	72	52	46	31
ENSSSAG00000001632	rfng	beta-1,3-N-acetylglucosaminyltransferase radical fringe-like	221	175	191	234	165	114	119	132	128	55	101	213	115	219	120	222	102	200	89	145	45	95	74	46	93	154	145	143	147	159	130	143	123	140	82	132	199	105	172	114	150	99	166	115	190	63	114
ENSSSAG00000001633	ATP5H	ATP synthase subunit d, mitochondrial-like	1979	1788	1943	2249	1623	777	1139	1499	1228	816	1370	1158	2002	1539	1881	1497	1606	1177	1508	923	1520	1031	2009	1523	1826	1376	1483	1458	1415	1568	885	1372	1394	1341	1215	1790	1083	1821	1209	1780	1014	1553	975	1944	1208	2120	1232
ENSSSAG00000001634	akap10	A-kinase anchor protein 10, mitochondrial-like	149	123	165	193	115	77	79	101	96	63	78	130	132	150	139	164	122	110	66	84	83	73	99	82	93	104	102	124	121	111	88	95	94	105	94	102	122	120	118	132	111	118	91	85	110	116	87
ENSSSAG00000001635		ras-related protein Rab-40C-like	14	5	16	11	7	5	6	8	11	3	4	16	8	16	9	15	3	9	1	6	2	3	4	1	5	10	4	12	7	7	6	7	7	12	4	5	15	7	13	9	10	3	7	1	8	3	4
ENSSSAG00000001636			0	0	0	0	0	0	0	0	0	0	0	0	0	0	0	0	0	0	0	0	0	0	0	0	0	0	0	0	0	0	0	0	0	0	0	0	0	0	0	0	0	0	0	0	0	0	0
ENSSSAG00000001637			0	0	0	0	0	0	0	0	2	0	0	0	0	0	0	0	0	0	0	0	0	0	0	0	0	0	0	0	0	0	0	0	0	2	0	0	0	0	0	0	0	0	0	0	0	0	0
ENSSSAG00000001638			0	0	0	0	0	0	0	0	0	0	0	0	0	0	0	0	0	0	0	0	0	0	0	0	0	0	0	0	0	0	0	0	0	0	0	0	0	0	0	0	0	0	0	0	0	0	0
ENSSSAG00000001639	engase	cytosolic endo-beta-N-acetylglucosaminidase-like	439	349	377	437	318	117	192	259	228	67	137	194	216	240	183	240	171	181	115	142	108	168	234	133	161	305	289	283	275	307	133	231	241	249	100	179	181	196	189	173	163	165	150	148	186	151	201
ENSSSAG00000001640	gas7a	growth arrest-specific protein 7-like	120	91	126	123	65	37	43	45	34	21	63	106	91	99	73	73	42	46	24	47	78	87	106	57	77	83	75	95	77	63	42	52	42	37	31	82	99	83	78	69	49	41	38	31	62	109	104
ENSSSAG00000001641			0	0	0	0	1	0	0	0	0	0	1	1	0	0	0	0	1	0	0	0	1	0	0	0	0	0	0	0	0	1	0	0	0	0	0	1	1	0	0	0	0	1	0	0	0	1	0
ENSSSAG00000001642	tha1	probable low-specificity L-threonine aldolase 2	83	88	78	96	60	27	61	70	65	17	32	43	27	38	36	60	48	62	41	48	18	32	42	27	36	58	73	59	60	58	31	73	65	71	25	42	40	25	30	34	41	46	51	53	63	25	38
ENSSSAG00000001643		immunoglobulin heavy variable 6-1	0	0	0	0	0	0	0	0	0	0	0	0	0	0	0	0	0	0	0	0	0	0	0	0	0	0	0	0	0	0	0	0	0	0	0	0	0	0	0	0	0	0	0	0	0	0	0
ENSSSAG00000001644	RT07	28S ribosomal protein S7, mitochondrial-like	3	1	5	11	8	9	6	6	2	5	5	7	6	5	6	7	5	10	7	3	6	6	4	3	11	2	1	4	7	8	10	7	6	2	7	7	7	5	4	6	5	5	8	9	4	8	7
ENSSSAG00000001645			0	0	0	0	0	0	0	0	0	0	0	0	0	0	0	0	0	0	0	0	0	0	0	0	0	0	0	0	0	0	0	0	0	0	0	0	0	0	0	0	0	0	0	0	0	0	0
ENSSSAG00000001646		zona pellucida sperm-binding protein 4-like	0	0	0	0	0	0	0	0	0	0	0	0	0	0	0	0	0	0	0	0	0	0	0	0	0	0	0	0	0	0	0	0	0	0	0	0	0	0	0	0	0	0	0	0	0	0	0
ENSSSAG00000001647			0	0	0	0	0	0	0	0	0	0	0	0	0	0	0	0	0	0	0	0	0	0	0	0	0	0	0	0	0	0	0	0	0	0	0	0	0	0	0	0	0	0	0	0	0	0	0
ENSSSAG00000001648	rprml	reprimo-like protein	0	0	0	0	0	0	0	0	0	0	0	0	0	0	0	0	0	0	0	0	0	0	0	0	0	0	0	0	0	0	0	0	0	0	0	0	0	0	0	0	0	0	0	0	0	0	0
ENSSSAG00000001649		immunoglobulin heavy variable 6-1	0	0	0	0	0	0	0	0	0	0	0	0	0	0	0	0	0	0	0	0	0	0	0	0	0	0	0	0	0	0	0	0	0	0	0	0	0	0	0	0	0	0	0	0	0	0	0
ENSSSAG00000001650	tcap	telethonin-like	0	0	0	0	0	0	0	0	0	0	0	0	1	0	0	0	0	0	0	0	0	0	0	0	0	0	0	0	0	0	0	0	0	0	0	0	0	1	0	0	0	0	0	0	0	0	0
ENSSSAG00000001651	reco	Recoverin	0	0	0	0	0	0	0	0	0	0	0	0	0	0	0	0	0	0	0	0	0	0	0	0	0	0	0	0	0	0	0	0	0	0	0	0	0	0	0	0	0	0	0	0	0	0	0
ENSSSAG00000001652			0	0	0	0	0	0	0	0	0	0	0	0	0	0	0	0	0	0	0	0	0	0	0	0	0	0	0	0	0	0	0	0	0	0	0	0	0	0	0	0	0	0	0	0	0	0	0
ENSSSAG00000001653	scpep1	retinoid-inducible serine carboxypeptidase-like	335	300	299	344	283	186	183	247	227	85	152	272	295	367	239	343	167	273	142	211	342	481	542	312	350	233	249	224	216	273	212	220	230	248	127	199	254	268	288	226	232	161	226	183	276	477	575
ENSSSAG00000001654	mrtfab	MKL/myocardin-like protein 1	682	550	668	738	512	422	503	662	531	259	225	454	383	534	338	478	267	455	194	313	204	321	341	209	278	474	456	501	464	495	481	606	616	580	386	294	425	348	420	320	324	258	377	250	410	284	384
ENSSSAG00000001655			4	0	0	2	2	4	7	12	9	3	1	0	2	0	5	1	3	0	4	1	17	11	7	13	10	3	0	0	1	2	5	8	11	10	4	1	0	2	0	5	1	3	0	5	1	24	13
ENSSSAG00000001656			0	0	0	0	0	0	0	0	0	0	0	0	0	0	0	0	0	0	0	0	0	0	0	0	0	0	0	0	0	0	0	0	0	0	0	0	0	0	0	0	0	0	0	0	0	0	0
ENSSSAG00000001657			0	0	0	0	0	0	0	0	0	0	0	0	0	0	0	0	0	0	0	0	0	0	0	0	0	0	0	0	0	0	0	0	0	0	0	0	0	0	0	0	0	0	0	0	0	0	0
ENSSSAG00000001658	mif4gdb	MIF4G domain-containing protein B	15	3	5	11	10	19	20	21	21	42	6	3	10	3	10	10	4	6	6	3	9	6	9	7	16	10	2	4	7	10	22	24	20	23	63	8	3	9	2	9	7	4	5	8	4	13	7
ENSSSAG00000001659	gsg1l2a	putative germ cell-specific gene 1-like protein 2	0	0	0	0	0	0	0	0	0	0	0	0	0	0	0	0	0	0	0	0	0	0	0	0	0	0	0	0	0	0	0	0	0	0	0	0	0	0	0	0	0	0	0	0	0	0	0
ENSSSAG00000001660	abhd3	phospholipase ABHD3-like	0	0	0	0	0	0	0	0	0	0	0	0	0	0	0	1	0	0	0	0	0	0	0	1	0	0	0	0	0	0	0	0	0	0	0	0	0	0	0	0	1	0	0	0	0	0	0
ENSSSAG00000001661	thpo	thrombopoietin	0	0	0	0	0	0	0	0	0	0	0	0	0	0	0	0	0	0	0	0	0	0	0	0	0	0	0	0	0	0	0	0	0	0	0	0	0	0	0	0	0	0	0	0	0	0	0
ENSSSAG00000001662			0	0	0	0	0	0	0	0	0	0	0	0	0	0	0	0	0	0	0	0	0	0	0	0	0	0	0	0	0	0	0	0	0	0	0	0	0	0	0	0	0	0	0	0	0	0	0
ENSSSAG00000001663			0	0	0	0	0	0	0	0	0	0	0	0	0	0	0	0	0	0	0	0	0	0	0	0	0	0	0	0	0	0	0	0	0	0	0	0	0	0	0	0	0	0	0	0	0	0	0
ENSSSAG00000001664	gsg1l2a	putative germ cell-specific gene 1-like protein 2	0	0	0	0	0	0	0	0	0	0	0	0	0	0	0	0	0	0	0	0	0	0	0	0	0	0	0	0	0	0	0	0	0	0	0	0	0	0	0	0	0	0	0	0	0	0	0
ENSSSAG00000001665		putative carbonic anhydrase 3	1	2	1	0	1	2	2	1	0	0	0	0	2	0	0	2	2	0	0	1	0	0	0	0	0	1	2	1	0	1	2	2	1	0	0	0	0	2	0	0	1	2	0	0	1	0	0
ENSSSAG00000001666	slc25a19	mitochondrial thiamine pyrophosphate carrier-like	6	2	1	7	3	0	2	2	3	1	1	2	0	5	1	4	3	3	2	1	0	1	2	0	3	4	2	1	4	3	0	2	2	3	1	1	2	0	4	1	3	3	2	3	1	0	1
ENSSSAG00000001667	ppp2r5eb	serine/threonine-protein phosphatase 2A 56 kDa regulatory subunit epsilon isoform	1298	1133	1254	1436	943	1565	982	1205	1071	908	882	1430	1194	1852	1040	2195	1280	1875	894	1056	1061	1469	1375	1324	1747	903	939	941	903	911	1783	1183	1121	1169	1352	1153	1338	1086	1455	984	1487	1238	1554	1152	1382	1480	1756
ENSSSAG00000001668			0	0	0	0	0	0	0	0	0	0	0	0	0	0	0	0	0	0	0	0	0	0	0	0	0	0	0	0	0	0	0	0	0	0	0	0	0	0	0	0	0	0	0	0	0	0	0
ENSSSAG00000001669	IF1AX	eukaryotic translation initiation factor 1A, X-chromosomal-like	2116	1979	2022	2501	1636	1666	1210	1495	1314	1932	1893	1539	1974	2491	2088	2426	1967	1889	1536	986	1777	1412	1864	2355	3132	1471	1641	1517	1573	1580	1899	1457	1390	1435	2878	2474	1440	1795	1957	1976	1644	1902	1566	1980	1291	2478	1688
ENSSSAG00000001670			0	0	0	0	0	0	0	0	0	0	0	0	0	0	0	1	1	0	0	0	0	0	1	0	0	0	0	0	0	0	0	0	0	0	0	0	0	0	0	0	1	1	0	0	0	0	0
ENSSSAG00000001671			0	0	0	0	0	0	0	0	0	0	0	0	0	0	0	0	0	0	0	0	0	0	0	0	0	0	0	0	0	0	0	0	0	0	0	0	0	0	0	0	0	0	0	0	0	0	0
ENSSSAG00000001672		heparan sulfate glucosamine 3-O-sulfotransferase 6-like	0	0	0	0	0	0	0	0	0	0	0	0	0	0	0	0	0	0	0	0	0	0	0	0	0	0	0	0	0	0	0	0	0	0	0	0	0	0	0	0	0	0	0	0	0	0	0
ENSSSAG00000001673		testis-expressed sequence 2 protein-like	0	0	0	0	0	0	0	0	0	0	0	1	0	0	0	0	0	0	0	0	0	0	0	0	0	0	0	0	0	0	0	0	0	0	0	0	1	0	0	0	0	0	0	0	0	0	0
ENSSSAG00000001674		immunoglobulin heavy variable 6-1	0	0	0	0	0	0	0	0	0	0	0	0	0	0	0	0	0	0	0	0	0	0	0	0	0	0	0	0	0	0	0	0	0	0	0	0	0	0	0	0	0	0	0	0	0	0	0
ENSSSAG00000001675		protein NATD1-like	13	15	5	13	12	7	7	3	7	6	17	7	15	16	18	14	10	16	8	3	8	6	8	4	7	9	12	4	8	12	8	8	3	8	9	22	7	14	13	17	9	10	13	10	4	11	7
ENSSSAG00000001676		uncharacterized LOC106601234	0	0	0	1	0	0	0	0	0	1	0	0	0	0	0	0	0	0	0	0	0	0	0	0	0	0	0	0	1	0	0	0	0	0	1	0	0	0	0	0	0	0	0	0	0	0	0
ENSSSAG00000001677	shisa8b	shisa family member 8b	0	0	0	0	0	0	0	0	0	0	0	0	0	0	0	0	0	0	0	0	0	0	0	0	0	0	0	0	0	0	0	0	0	0	0	0	0	0	0	0	0	0	0	0	0	0	0
ENSSSAG00000001678			0	1	1	0	1	0	0	0	0	0	0	1	0	1	0	0	1	0	0	0	0	0	0	0	0	0	1	1	0	1	0	0	0	0	0	0	1	0	1	0	0	1	0	0	0	0	0
ENSSSAG00000001679	slc27a1a	long-chain fatty acid transport protein 1-like	50	34	29	45	18	16	15	36	22	12	8	21	13	21	15	41	34	24	22	16	8	16	13	7	12	35	28	22	28	17	18	18	33	24	18	10	20	12	16	14	28	33	20	28	21	11	19
ENSSSAG00000001680	desi1b	desumoylating isopeptidase 1-like	2241	1871	1958	2306	1543	1922	1218	1374	1343	1312	1336	1931	1929	2599	1836	2663	1637	1783	1001	906	647	843	918	752	1169	1558	1551	1469	1451	1490	2190	1467	1278	1467	1954	1746	1806	1755	2042	1737	1805	1583	1478	1290	1186	902	1008
ENSSSAG00000001681			0	0	0	0	0	0	0	0	0	0	0	0	0	0	0	0	0	0	0	0	0	0	0	0	0	0	0	0	0	0	0	0	0	0	0	0	0	0	0	0	0	0	0	0	0	0	0
ENSSSAG00000001682		coilin-like	551	466	486	575	363	484	346	412	382	395	431	581	685	745	559	704	530	554	388	358	579	538	721	627	829	383	386	365	362	351	552	417	383	417	588	563	544	623	585	529	477	512	459	500	469	807	643
ENSSSAG00000001683	map7d2a	MAP7 domain-containing protein 2-like	14	16	12	20	11	21	23	30	27	12	3	5	5	8	10	7	10	14	11	6	7	14	10	3	5	10	13	9	13	11	24	28	28	29	18	4	5	5	6	9	5	10	12	14	8	10	17
ENSSSAG00000001684	rpl3l	60S ribosomal protein L3-like	0	0	8	0	2	2	0	1	0	1	3	0	0	0	0	0	0	0	0	0	0	0	2	0	0	0	0	6	0	2	2	0	1	0	1	4	0	0	0	0	0	0	0	0	0	0	0
ENSSSAG00000001685			56	44	42	52	27	41	26	43	43	29	17	41	26	47	24	104	59	94	30	48	12	22	25	7	25	39	36	32	33	26	47	31	40	47	43	22	38	24	37	23	70	57	78	39	63	17	26
ENSSSAG00000001686	rnf25	E3 ubiquitin-protein ligase RNF25-like	1691	1314	1482	1814	1187	879	861	1126	953	700	940	1208	1180	1494	1192	1598	1117	1303	743	870	683	870	1078	771	1147	1176	1089	1112	1141	1146	1002	1037	1047	1041	1043	1228	1130	1073	1174	1128	1083	1080	1080	958	1139	952	1040
ENSSSAG00000001687	spred1	sprouty related EVH1 domain containing 1	553	489	513	664	383	295	295	351	295	295	367	399	530	541	487	573	479	500	399	282	273	255	308	296	444	385	405	385	418	370	336	355	326	322	439	480	373	482	425	461	388	463	414	514	369	381	305
ENSSSAG00000001688	KCNJ2	inward rectifier potassium channel 2-like	0	0	0	0	0	0	0	0	0	0	0	0	0	0	0	0	0	0	0	0	0	0	0	0	0	0	0	0	0	0	0	0	0	0	0	0	0	0	0	0	0	0	0	0	0	0	0
ENSSSAG00000001689	c1qtnf1	complement C1q tumor necrosis factor-related protein 1-like	23	14	12	18	17	16	21	21	15	13	12	15	22	16	16	24	23	26	16	14	7	14	11	9	9	16	12	9	11	16	18	25	20	16	19	16	14	20	13	15	16	22	22	21	18	10	17
ENSSSAG00000001690	fam98b	family with sequence similarity 98 member B	658	586	577	674	477	445	362	472	417	642	598	499	754	702	778	813	847	567	650	305	647	442	739	801	1033	458	486	433	424	461	507	436	439	455	956	781	467	686	552	736	551	819	470	838	399	902	528
ENSSSAG00000001691		inward rectifier potassium channel 16-like	0	0	0	0	0	0	0	0	0	0	0	0	0	0	0	0	0	1	0	0	0	0	0	0	0	0	0	0	0	0	0	0	0	0	0	0	0	0	0	0	0	0	1	0	0	0	0
ENSSSAG00000001692	ku70	ATP-dependent DNA helicase 2 subunit 1	851	777	865	951	658	536	657	907	688	479	340	535	548	667	535	1094	836	808	651	576	379	491	564	444	614	592	644	649	598	636	611	791	843	751	713	444	500	498	524	506	741	808	670	839	754	529	587
ENSSSAG00000001693			0	0	0	0	0	0	0	0	0	0	0	0	0	0	0	0	0	0	0	0	0	0	0	0	0	0	0	0	0	0	0	0	0	0	0	0	0	0	0	0	0	0	0	0	0	0	0
ENSSSAG00000001694			6	10	16	16	5	2	1	3	4	5	10	4	5	9	17	5	20	4	12	2	16	3	16	14	14	4	8	12	10	5	2	1	3	4	7	13	4	5	7	16	3	19	3	15	3	22	4
ENSSSAG00000001695			1	0	1	2	0	0	0	0	0	0	0	0	0	0	1	1	0	0	0	0	0	1	0	0	0	1	0	1	1	0	0	0	0	0	0	0	0	0	0	1	1	0	0	0	0	0	1
ENSSSAG00000001696	csn1	COP9 signalosome complex subunit 1	887	671	783	920	641	497	506	625	613	384	449	555	679	721	644	682	567	589	467	405	408	446	608	473	671	617	556	587	579	619	566	609	581	669	572	587	519	618	566	609	462	548	488	602	530	569	533
ENSSSAG00000001697			0	0	0	0	0	0	0	0	0	0	0	0	0	0	0	0	0	0	0	0	0	0	0	0	0	0	0	0	0	0	0	0	0	0	0	0	0	0	0	0	0	0	0	0	0	0	0
ENSSSAG00000001698	mol1a	Mps one binder kinase activator-like 1A	2306	2125	2294	2957	1715	2089	1901	2387	2156	2445	1726	1579	2287	2101	2335	2723	2520	1983	1886	994	1132	825	1272	1297	1951	1604	1762	1721	1860	1656	2381	2290	2220	2354	3642	2255	1477	2080	1651	2209	1845	2437	1644	2431	1301	1579	986
ENSSSAG00000001699		5-hydroxytryptamine receptor 3A-like	0	0	0	1	0	1	0	0	2	0	0	1	0	0	2	3	0	0	0	0	0	0	0	0	0	0	0	0	1	0	1	0	0	2	0	0	1	0	0	2	2	0	0	0	0	0	0
ENSSSAG00000001700	tnfsf14	tumor necrosis factor ligand superfamily member 14-like	0	0	0	0	0	0	0	1	0	0	0	0	0	0	0	0	0	0	0	0	0	2	0	0	0	0	0	0	0	0	0	0	1	0	0	0	0	0	0	0	0	0	0	0	0	0	2
ENSSSAG00000001701	si:ch211-114c12.2	serine/arginine repetitive matrix protein 1-like	961	770	875	1085	685	1173	1267	1548	1234	662	444	742	645	867	563	1051	623	892	454	553	1000	1364	1318	997	1198	668	638	656	682	662	1337	1526	1439	1347	986	580	694	587	681	533	712	602	739	585	724	1394	1630
ENSSSAG00000001702			0	0	0	1	0	0	0	0	0	0	0	0	0	0	0	0	0	0	0	0	0	0	0	0	0	0	0	0	1	0	0	0	0	0	0	0	0	0	0	0	0	0	0	0	0	0	0
ENSSSAG00000001703	SNORA71	Small nucleolar RNA SNORA71	0	0	0	0	0	0	0	0	0	0	0	0	0	0	0	0	0	0	0	0	0	0	0	0	0	0	0	0	0	0	0	0	0	0	0	0	0	0	0	0	0	0	0	0	0	0	0
ENSSSAG00000001704	per2	period circadian protein homolog 2-like	396	293	345	436	209	116	169	218	188	91	95	162	148	116	137	149	81	115	69	107	41	72	98	48	59	275	243	259	274	202	132	204	203	205	136	124	152	135	91	130	101	78	95	89	140	57	86
ENSSSAG00000001705	csf1rb	macrophage colony-stimulating factor 1 receptor 1-like	0	1	0	0	2	4	5	2	2	1	0	0	0	0	1	0	0	2	0	1	0	0	1	1	0	0	1	0	0	2	5	6	2	2	1	0	0	0	0	1	0	0	2	0	1	0	0
ENSSSAG00000001706			8	4	8	9	1	3	1	4	5	9	3	5	7	7	7	22	18	24	8	6	3	5	3	0	4	6	3	6	6	1	3	1	4	5	13	4	5	6	5	7	15	17	20	10	8	4	6
ENSSSAG00000001707	RAB35	ras-related protein Rab-35-like	1339	1220	1275	1593	987	1403	1039	1269	937	1012	1066	1285	1371	1903	1224	1528	1128	1348	723	686	968	1118	1348	1201	1734	931	1012	957	1002	953	1599	1251	1180	1023	1507	1393	1202	1247	1495	1158	1035	1091	1117	932	898	1350	1336
ENSSSAG00000001708			0	0	0	0	0	0	0	0	0	0	0	0	0	0	0	0	0	0	0	0	0	0	0	0	0	0	0	0	0	0	0	0	0	0	0	0	0	0	0	0	0	0	0	0	0	0	0
ENSSSAG00000001709			0	0	0	0	0	0	0	0	0	0	0	0	0	0	0	0	0	0	0	0	0	0	0	0	0	0	0	0	0	0	0	0	0	0	0	0	0	0	0	0	0	0	0	0	0	0	0
ENSSSAG00000001710			48	27	44	48	32	7	22	18	10	9	12	23	22	34	22	20	21	14	12	17	4	2	4	3	5	33	22	33	30	31	8	26	17	11	13	16	22	20	27	21	14	20	12	15	22	6	2
ENSSSAG00000001711			0	0	0	0	0	0	0	0	0	0	0	0	0	0	0	0	0	0	0	0	0	0	0	0	0	0	0	0	0	0	0	0	0	0	0	0	0	0	0	0	0	0	0	0	0	0	0
ENSSSAG00000001712	rbfox3	RNA binding fox-1 homolog 3	12	28	21	19	13	3	6	7	9	4	12	19	12	30	14	28	16	27	6	21	6	12	15	8	8	8	23	16	12	13	3	7	7	10	6	16	18	11	24	13	19	15	22	8	27	8	14
ENSSSAG00000001713	ndufb10	NADH dehydrogenase	7	7	7	10	10	2	4	4	8	2	4	3	4	1	7	8	4	3	6	3	2	1	1	5	3	5	6	5	6	10	2	5	4	9	3	5	3	4	1	7	5	4	2	8	4	3	1
ENSSSAG00000001714			0	0	0	0	0	0	0	0	0	0	0	0	0	0	0	0	0	0	0	0	0	0	0	0	0	0	0	0	0	0	0	0	0	0	0	0	0	0	0	0	0	0	0	0	0	0	0
ENSSSAG00000001715	lipia	lipase member H-like	742	693	719	884	562	256	197	243	184	176	537	742	624	852	600	517	310	391	229	178	183	214	276	210	239	516	575	539	556	543	292	237	226	201	262	702	694	568	669	568	350	300	324	295	233	255	256
ENSSSAG00000001716			0	0	1	0	0	0	1	1	2	3	0	2	1	0	0	0	1	0	1	1	0	0	0	0	0	0	0	1	0	0	0	1	1	2	4	0	2	1	0	0	0	1	0	1	1	0	0
ENSSSAG00000001717			1	0	0	3	1	0	0	0	0	2	0	4	3	2	1	2	0	1	3	2	0	0	0	0	1	1	0	0	2	1	0	0	0	0	3	0	4	3	2	1	1	0	1	4	3	0	0
ENSSSAG00000001718	UNC13B	protein unc-13 homolog B-like	4	3	1	10	3	4	6	9	6	2	2	8	2	5	1	3	1	5	3	2	5	6	8	4	6	3	2	1	6	3	5	7	8	7	3	3	7	2	4	1	2	1	4	4	3	7	7
ENSSSAG00000001719			0	0	0	0	0	3	0	1	0	0	0	0	0	0	0	0	0	0	0	0	0	0	1	0	0	0	0	0	0	0	3	0	1	0	0	0	0	0	0	0	0	0	0	0	0	0	0
ENSSSAG00000001720	ighv6-1	immunoglobulin heavy variable 6-1	0	0	0	0	0	0	0	0	0	0	0	0	0	0	0	0	0	0	0	0	0	0	0	0	0	0	0	0	0	0	0	0	0	0	0	0	0	0	0	0	0	0	0	0	0	0	0
ENSSSAG00000001721	dck	deoxycytidine kinase	1514	1386	1424	1808	1168	3372	3306	4417	3809	2898	694	734	870	933	802	1001	839	906	608	540	955	1012	1338	1140	1629	1053	1149	1068	1137	1128	3843	3982	4107	4159	4316	907	687	791	733	759	678	811	751	784	707	1332	1210
ENSSSAG00000001722	rbm11	RNA binding motif protein 11	0	0	0	1	0	0	0	0	0	0	0	0	1	2	0	2	0	2	0	0	0	0	1	0	0	0	0	0	1	0	0	0	0	0	0	0	0	1	2	0	1	0	2	0	0	0	0
ENSSSAG00000001723			0	0	0	0	0	0	0	0	0	0	0	0	0	0	0	0	0	0	0	0	0	0	0	0	0	0	0	0	0	0	0	0	0	0	0	0	0	0	0	0	0	0	0	0	0	0	0
ENSSSAG00000001724	thoc6	THO complex subunit 6 homolog	222	205	187	238	164	89	155	227	175	115	149	101	193	132	181	175	184	123	171	93	199	138	284	231	263	154	170	140	150	158	101	187	211	191	171	195	94	176	104	171	119	178	102	220	122	277	165
ENSSSAG00000001725	igfbp-3b2	insulin-like growth factor binding protein 3 paralog B2	0	0	0	0	0	0	1	0	0	0	0	0	0	0	0	0	0	0	0	0	0	0	0	0	0	0	0	0	0	0	0	1	0	0	0	0	0	0	0	0	0	0	0	0	0	0	0
ENSSSAG00000001726			0	0	0	0	0	0	0	0	0	0	0	0	0	0	0	0	0	0	0	0	0	0	0	0	0	0	0	0	0	0	0	0	0	0	0	0	0	0	0	0	0	0	0	0	0	0	0
ENSSSAG00000001727			0	0	0	0	0	0	0	0	0	0	0	0	0	0	0	0	0	0	0	0	0	0	0	0	0	0	0	0	0	0	0	0	0	0	0	0	0	0	0	0	0	0	0	0	0	0	0
ENSSSAG00000001728	C11orf54	chromosome 11 open reading frame 54	2	2	3	6	3	7	1	9	2	1	5	2	2	3	3	6	4	3	5	4	5	0	1	1	1	1	2	2	4	3	8	1	8	2	1	7	2	2	2	3	4	4	2	6	5	7	0
ENSSSAG00000001729			0	0	0	0	0	0	0	0	0	0	0	0	0	0	0	0	0	0	0	0	0	0	0	0	0	0	0	0	0	0	0	0	0	0	0	0	0	0	0	0	0	0	0	0	0	0	0
ENSSSAG00000001730			0	0	0	0	0	0	0	0	0	0	0	0	0	0	0	0	0	0	0	0	0	0	0	0	0	0	0	0	0	0	0	0	0	0	0	0	0	0	0	0	0	0	0	0	0	0	0
ENSSSAG00000001731			0	0	1	1	0	0	0	0	0	0	0	0	0	0	0	0	0	0	0	1	0	0	0	0	0	0	0	1	1	0	0	0	0	0	0	0	0	0	0	0	0	0	0	0	1	0	0
ENSSSAG00000001732	rps2	40S ribosomal protein S2	776	695	316	378	258	27	185	329	600	38	38	27	32	24	43	62	58	35	34	53	48	50	98	35	52	540	576	237	238	249	31	223	306	655	57	50	25	29	19	41	42	56	29	44	69	67	60
ENSSSAG00000001733	stard3	stAR-related lipid transfer protein 3-like	510	423	470	486	353	278	315	379	316	183	276	422	481	401	412	454	316	380	271	269	619	745	933	627	797	355	351	353	306	341	317	379	352	345	273	361	395	437	315	390	308	306	315	349	352	863	890
ENSSSAG00000001734	igfbp-1b2	insulin-like growth factor binding protein 1 paralog B2	0	0	0	0	0	0	0	0	0	0	0	0	0	0	0	0	0	0	0	0	0	0	0	1	0	0	0	0	0	0	0	0	0	0	0	0	0	0	0	0	0	0	0	0	0	0	0
ENSSSAG00000001735			0	0	1	0	0	1	0	0	0	0	1	0	0	1	0	3	1	1	0	0	0	0	0	0	0	0	0	1	0	0	1	0	0	0	0	1	0	0	1	0	2	1	1	0	0	0	0
ENSSSAG00000001736		GTPase IMAP family member 4-like	6	3	3	7	3	5	15	14	12	8	0	1	0	0	0	7	2	5	4	1	1	5	4	2	4	4	2	2	4	3	6	18	13	13	12	0	1	0	0	0	5	2	4	5	1	1	6
ENSSSAG00000001737			0	0	0	1	0	0	0	0	0	1	0	0	0	0	0	0	0	0	0	0	0	0	0	0	0	0	0	0	1	0	0	0	0	0	1	0	0	0	0	0	0	0	0	0	0	0	0
ENSSSAG00000001738		aspartoacylase	155	137	169	176	122	230	105	117	149	144	152	223	175	325	207	353	187	288	125	118	132	185	137	160	215	108	114	127	111	118	262	126	109	163	214	199	209	159	255	196	239	181	239	161	154	184	221
ENSSSAG00000001739	zgc:112148	Golgi apparatus membrane protein TVP23 homolog B-like	225	211	230	234	184	97	130	141	115	142	175	137	230	151	253	162	171	141	154	78	135	96	179	212	225	156	175	173	147	178	111	157	131	126	212	229	128	209	119	239	110	165	117	199	102	188	115
ENSSSAG00000001740			2	2	0	0	0	0	0	0	0	0	0	0	1	0	0	0	0	1	0	0	0	0	0	0	0	1	2	0	0	0	0	0	0	0	0	0	0	1	0	0	0	0	1	0	0	0	0
ENSSSAG00000001741			0	0	0	0	0	0	0	0	0	0	0	0	0	0	0	0	0	0	0	0	0	0	0	0	0	0	0	0	0	0	0	0	0	0	0	0	0	0	0	0	0	0	0	0	0	0	0
ENSSSAG00000001742	aspa	aspartoacylase	30	29	13	30	10	14	17	18	21	12	13	13	15	34	16	12	9	7	9	8	6	1	4	4	8	21	24	10	19	10	16	20	17	23	18	17	12	14	27	15	8	9	6	12	10	8	1
ENSSSAG00000001743			0	0	0	0	0	0	0	0	0	0	0	0	0	0	0	0	0	0	0	0	0	0	0	0	0	0	0	0	0	0	0	0	0	0	0	0	0	0	0	0	0	0	0	0	0	0	0
ENSSSAG00000001744	josd1	josephin-1-like	172	143	143	200	101	93	115	143	124	48	64	120	115	133	116	160	98	135	78	100	67	94	108	62	80	120	119	107	126	98	106	139	133	135	71	84	112	105	104	110	108	95	112	101	131	93	112
ENSSSAG00000001745			0	0	0	0	0	0	0	0	0	0	0	0	0	0	0	0	0	0	0	0	0	0	0	0	0	0	0	0	0	0	0	0	0	0	0	0	0	0	0	0	0	0	0	0	0	0	0
ENSSSAG00000001746	kctd13	BTB/POZ domain-containing adapter for CUL3-mediated RhoA degradation protein 3-like	748	600	664	782	488	341	341	439	342	190	310	642	440	719	407	729	426	725	270	484	368	681	672	362	576	520	497	498	492	471	389	411	408	373	283	405	601	400	565	385	494	412	601	348	634	513	814
ENSSSAG00000001747			0	0	0	0	0	0	0	0	0	0	0	0	0	0	0	0	0	0	0	0	0	0	0	0	0	0	0	0	0	0	0	0	0	0	0	0	0	0	0	0	0	0	0	0	0	0	0
ENSSSAG00000001748	enpp7.1	ectonucleotide pyrophosphatase/phosphodiesterase family member 7-like	1	3	2	3	1	0	0	0	0	0	2	1	0	2	2	1	2	1	0	1	0	0	0	0	0	1	2	2	2	1	0	0	0	0	0	3	1	0	2	2	1	2	1	0	1	0	0
ENSSSAG00000001749			1	0	0	0	0	0	0	0	0	0	0	0	0	0	0	0	0	0	0	1	0	0	0	0	0	1	0	0	0	0	0	0	0	0	0	0	0	0	0	0	0	0	0	0	1	0	0
ENSSSAG00000001750	cbx7b	chromobox protein homolog 7-like	106	114	129	154	80	286	233	291	226	188	80	152	89	163	98	184	111	166	59	105	75	90	98	90	117	74	95	97	97	77	326	281	271	247	280	105	142	81	128	93	125	107	138	76	137	105	108
ENSSSAG00000001751	hirip3	HIRA interacting protein 3	865	702	830	1027	579	1230	569	732	649	680	636	1243	849	1627	832	1900	1043	1674	674	883	612	894	736	744	1013	602	582	623	646	559	1402	685	681	709	1013	831	1163	772	1278	787	1288	1009	1387	869	1156	853	1069
ENSSSAG00000001752	si:dkey-260c8.8	uncharacterized protein C17orf53 homolog	118	81	95	113	99	48	68	111	105	36	20	53	56	61	54	91	40	82	46	61	42	79	61	40	51	82	67	71	71	96	55	82	103	115	54	26	50	51	48	51	62	39	68	59	80	59	94
ENSSSAG00000001753	chmp6	charged multivesicular body protein 6	874	692	761	984	575	914	551	629	507	687	689	935	941	1396	960	1366	941	1294	660	639	608	718	676	771	1068	608	574	571	619	555	1042	664	585	554	1023	900	875	856	1097	908	926	910	1072	851	836	848	858
ENSSSAG00000001754	abcc6a	multidrug resistance-associated protein 1-like	18	11	17	17	17	20	33	32	30	17	6	16	12	8	13	18	13	10	5	9	6	7	5	7	5	13	9	13	11	16	23	40	30	33	25	8	15	11	6	12	12	13	8	6	12	8	8
ENSSSAG00000001755			51	34	41	45	30	13	18	29	17	8	8	16	14	20	12	14	14	14	8	17	9	15	17	10	7	35	28	31	28	29	15	22	27	19	12	10	15	13	16	11	9	14	12	10	22	13	18
ENSSSAG00000001756	fam173a	adenine nucleotide translocase lysine methyltransferase	170	146	153	178	136	108	113	127	141	103	124	138	145	185	147	235	198	185	143	92	114	96	149	165	196	118	121	115	112	131	123	136	118	154	153	162	129	132	145	139	159	191	153	184	120	159	115
ENSSSAG00000001757			2591	2031	2393	2699	1719	2324	1307	1836	1631	1439	1751	3146	2400	3631	2654	3372	2326	3598	1682	2394	2116	3576	3483	2555	3430	1802	1684	1795	1698	1660	2648	1574	1707	1781	2143	2288	2943	2183	2853	2511	2285	2249	2982	2168	3134	2951	4274
ENSSSAG00000001758	mib1	E3 ubiquitin-protein ligase mib1	680	552	621	749	515	391	388	567	443	273	251	468	355	550	393	806	449	600	277	415	216	354	300	243	289	473	458	466	471	497	446	467	527	484	407	328	438	323	432	372	546	434	497	357	543	301	423
ENSSSAG00000001759	amn	amnion associated transmembrane protein	0	0	1	0	0	0	0	0	0	0	0	0	0	0	0	0	0	0	0	0	0	0	0	0	0	0	0	1	0	0	0	0	0	0	0	0	0	0	0	0	0	0	0	0	0	0	0
ENSSSAG00000001760	tob1a	protein Tob1-like	113	82	124	98	88	19	39	58	50	10	43	53	89	49	49	48	27	42	30	57	34	24	49	20	15	79	68	93	62	85	22	47	54	55	15	56	50	81	38	46	33	26	35	39	75	47	29
ENSSSAG00000001761	slc4a1a	band 3 anion exchange protein-like	0	0	0	0	0	0	0	0	0	0	0	0	0	0	0	0	0	0	0	0	0	0	0	0	0	0	0	0	0	0	0	0	0	0	0	0	0	0	0	0	0	0	0	0	0	0	0
ENSSSAG00000001762	tmprss15	transmembrane serine protease 15	0	0	0	0	0	0	0	0	2	2	1	0	0	0	0	0	0	0	0	0	0	1	0	0	0	0	0	0	0	0	0	0	0	2	3	1	0	0	0	0	0	0	0	0	0	0	1
ENSSSAG00000001763		tripartite motif-containing protein 16-like protein	1572	1319	1585	1755	1173	921	870	1138	963	509	650	1399	1125	1590	1018	1535	905	1467	642	906	271	391	349	260	313	1093	1094	1189	1104	1133	1050	1048	1058	1052	758	849	1309	1023	1249	963	1040	875	1216	828	1186	378	467
ENSSSAG00000001764	sdr42e2	putative short-chain dehydrogenase/reductase family 42E member 2	0	2	0	0	1	0	0	0	0	0	1	1	0	0	2	1	0	0	0	0	0	0	0	0	0	0	2	0	0	1	0	0	0	0	0	1	1	0	0	2	1	0	0	0	0	0	0
ENSSSAG00000001765			0	0	0	0	0	0	0	0	0	0	0	0	0	0	0	0	0	1	0	0	0	0	0	0	0	0	0	0	0	0	0	0	0	0	0	0	0	0	0	0	0	0	1	0	0	0	0
ENSSSAG00000001766	gucy2c	heat-stable enterotoxin receptor-like	3	6	5	3	0	2	3	3	4	0	1	6	2	0	5	5	1	5	4	5	1	1	2	1	1	2	5	4	2	0	2	4	3	4	0	1	6	2	0	5	3	1	4	5	7	1	1
ENSSSAG00000001767	ngfra	tumor necrosis factor receptor superfamily member 16-like	808	683	784	966	611	1026	544	833	736	709	389	701	537	861	621	1012	647	832	496	445	183	256	252	208	330	562	566	588	608	590	1169	655	775	804	1056	508	656	488	676	588	686	626	690	639	582	255	306
ENSSSAG00000001768		Usher syndrome type-1G protein homolog	0	0	0	0	0	0	0	0	0	0	0	0	0	0	0	0	0	0	0	0	0	0	0	0	0	0	0	0	0	0	0	0	0	0	0	0	0	0	0	0	0	0	0	0	0	0	0
ENSSSAG00000001769	5S_rRNA	5S ribosomal RNA	0	2	0	0	0	0	0	0	0	0	1	0	0	0	0	0	0	0	1	0	1	0	1	0	0	0	2	0	0	0	0	0	0	0	0	1	0	0	0	0	0	0	0	1	0	1	0
ENSSSAG00000001770	epas1b	endothelial PAS domain-containing protein 1-like	42	21	43	39	22	13	7	9	13	12	23	30	34	25	31	35	18	30	14	23	7	14	8	3	5	29	17	32	25	21	15	8	8	14	18	30	28	31	20	29	24	17	25	18	30	10	17
ENSSSAG00000001771	znf750	zinc finger protein 750-like	0	0	0	0	0	0	0	0	0	0	0	0	0	0	0	0	0	0	0	0	0	0	0	0	0	0	0	0	0	0	0	0	0	0	0	0	0	0	0	0	0	0	0	0	0	0	0
ENSSSAG00000001772	cdr2a	cerebellar degeneration-related protein 2-like	20	19	25	21	14	15	32	47	29	17	14	20	12	19	15	17	28	22	13	11	6	6	9	7	13	14	16	19	13	14	17	39	44	32	25	18	19	11	15	14	12	27	18	17	14	8	7
ENSSSAG00000001773			0	0	0	0	0	0	0	0	0	0	0	0	0	0	0	0	0	0	0	0	0	0	0	0	0	0	0	0	0	0	0	0	0	0	0	0	0	0	0	0	0	0	0	0	0	0	0
ENSSSAG00000001774			574	442	302	402	217	83	159	235	317	63	80	165	77	145	109	151	133	159	80	162	111	200	211	150	162	399	366	227	253	210	95	191	219	346	94	105	154	70	114	103	102	129	132	103	212	155	239
ENSSSAG00000001775	baiap2b	BAR/IMD domain containing adaptor protein 2	20	19	15	26	22	8	9	14	19	16	6	17	16	14	9	8	10	21	6	9	2	5	8	2	3	14	16	11	16	21	9	11	13	21	24	8	16	15	11	9	5	10	17	8	12	3	6
ENSSSAG00000001776	RAC2	ras-related C3 botulinum toxin substrate 2	643	585	641	686	436	362	462	492	404	313	392	419	445	517	443	693	564	560	406	344	224	298	366	307	417	447	485	481	432	421	413	556	458	441	466	512	392	405	406	419	470	545	464	523	450	312	356
ENSSSAG00000001777		nuclear pore complex protein Nup214-like	9	15	13	10	16	737	397	572	474	502	0	0	0	1	0	0	0	0	0	0	54	65	71	57	99	6	12	10	6	15	840	478	532	518	748	0	0	0	1	0	0	0	0	0	0	75	78
ENSSSAG00000001778	tm180	Transmembrane protein 180	154	147	158	185	116	56	85	116	126	76	72	77	82	77	89	128	142	112	99	62	50	50	86	63	83	107	122	119	116	112	64	102	108	138	113	94	72	75	60	84	87	137	93	128	81	70	60
ENSSSAG00000001779	glo2	hydroxyacylglutathione hydrolase, mitochondrial-like	68	71	70	66	62	40	32	19	24	35	63	57	99	93	58	83	44	68	41	26	37	26	34	43	36	47	59	53	42	60	46	39	18	26	52	82	53	90	73	55	56	43	56	53	34	52	31
ENSSSAG00000001780	ypel3	protein yippee-like 3	190	193	175	230	149	80	90	117	109	87	157	105	168	120	175	195	220	169	138	93	74	71	114	106	140	132	160	131	145	144	91	108	109	119	130	205	98	153	94	166	132	213	140	178	122	103	85
ENSSSAG00000001781	si:ch211-139g16.8	immunoglobulin superfamily member 6-like	216	206	198	267	156	81	85	85	76	64	135	154	173	165	162	156	125	159	86	88	49	44	67	45	74	150	171	149	168	151	92	102	79	83	95	176	144	157	130	153	106	121	132	111	115	68	53
ENSSSAG00000001782	actb	beta actin	507272	424379	459733	512744	394040	123480	237865	315776	258435	97176	155120	204046	203595	226980	200362	259553	176555	187513	136785	161248	150813	159179	210732	147213	179045	352745	351869	344900	322531	380586	140720	286484	293636	282202	144740	202697	190878	185179	178334	189576	175883	170721	155411	176336	211068	210303	190267
ENSSSAG00000001783	adcy1b	adenylate cyclase type 1-like	0	0	0	0	0	0	0	0	0	0	0	0	0	0	0	0	0	0	0	0	0	0	0	0	0	0	0	0	0	0	0	0	0	0	0	0	0	0	0	0	0	0	0	0	0	0	0
ENSSSAG00000001784	aatk	apoptosis associated tyrosine kinase	0	0	0	0	0	1	1	0	0	0	0	0	1	1	0	0	1	0	0	0	0	0	1	0	0	0	0	0	0	0	1	1	0	0	0	0	0	1	1	0	0	1	0	0	0	0	0
ENSSSAG00000001785	erd22	ER lumen protein retaining receptor 2	1382	1302	1296	1533	1073	1944	906	1112	1065	1230	1205	1685	1467	2338	1587	2774	1630	2176	1194	1139	1222	1488	1500	1450	1892	961	1080	972	964	1036	2215	1091	1034	1163	1832	1575	1576	1334	1837	1502	1880	1576	1803	1539	1491	1704	1779
ENSSSAG00000001786	ptpn21	tyrosine-protein phosphatase non-receptor type 21-like	465	372	392	473	325	378	240	342	279	263	408	590	516	796	502	797	522	763	383	405	176	295	244	269	323	323	308	294	298	314	431	289	318	305	392	533	552	469	625	475	540	505	632	494	530	245	353
ENSSSAG00000001787	gdpd3a	glycerophosphodiester phosphodiesterase domain-containing protein 3-like	5	3	1	7	1	7	16	13	8	6	6	3	4	3	0	10	4	5	1	3	4	4	6	3	3	3	2	1	4	1	8	19	12	9	9	8	3	4	2	0	7	4	4	1	4	6	5
ENSSSAG00000001788	ssa-mir-338a-3	ssa-mir-338a-3	0	0	0	0	0	0	0	0	0	0	0	0	0	0	0	0	0	0	0	0	0	0	0	0	0	0	0	0	0	0	0	0	0	0	0	0	0	0	0	0	0	0	0	0	0	0	0
ENSSSAG00000001789			21	25	22	20	20	22	9	29	26	32	22	12	32	27	28	52	70	45	49	21	19	12	25	25	31	15	21	17	13	19	25	11	27	28	48	29	11	29	21	26	35	68	37	63	27	26	14
ENSSSAG00000001790			0	0	0	0	0	4	5	7	5	0	0	0	0	0	0	2	0	1	1	1	1	0	0	0	0	0	0	0	0	0	5	6	7	5	0	0	0	0	0	0	1	0	1	1	1	1	0
ENSSSAG00000001791			0	0	1	0	0	0	0	0	0	0	0	0	0	0	0	0	0	0	0	0	0	0	0	0	0	0	0	1	0	0	0	0	0	0	0	0	0	0	0	0	0	0	0	0	0	0	0
ENSSSAG00000001792		alpha-N-acetylgalactosaminide alpha-2,6-sialyltransferase 2-like	1044	977	995	1257	829	850	540	667	609	565	706	1142	1050	1435	974	1422	837	1148	573	626	455	614	565	444	652	726	810	746	791	801	969	650	620	665	842	923	1068	955	1127	922	964	809	951	739	819	634	734
ENSSSAG00000001793		interferon-induced protein 44-like	1	0	0	0	0	1	0	0	1	0	0	0	1	0	1	0	1	1	0	0	0	0	0	0	0	1	0	0	0	0	1	0	0	1	0	0	0	1	0	1	0	1	1	0	0	0	0
ENSSSAG00000001794	ep300a	histone acetyltransferase p300-like	1043	764	907	958	666	473	790	1090	914	312	238	464	439	520	484	628	432	579	358	461	389	515	648	401	463	725	633	680	603	643	539	951	1014	998	465	311	434	399	409	458	426	418	480	462	603	542	616
ENSSSAG00000001795	fahd1	acylpyruvase FAHD1, mitochondrial-like	1	0	0	3	1	0	0	1	0	0	0	0	1	0	1	2	1	1	0	0	2	0	0	1	1	1	0	0	2	1	0	0	1	0	0	0	0	1	0	1	1	1	1	0	0	3	0
ENSSSAG00000001796			0	0	0	0	0	0	0	0	0	0	0	0	0	0	0	0	0	0	0	0	0	0	0	0	0	0	0	0	0	0	0	0	0	0	0	0	0	0	0	0	0	0	0	0	0	0	0
ENSSSAG00000001797	crb3a	crumbs homolog 3a	0	0	0	0	0	0	0	0	0	0	0	0	0	0	0	0	0	0	0	0	0	0	0	0	0	0	0	0	0	0	0	0	0	0	0	0	0	0	0	0	0	0	0	0	0	0	0
ENSSSAG00000001798	xpo6	exportin-6-like	1052	883	946	1135	738	534	522	761	648	383	546	917	754	946	730	1028	653	943	516	544	487	751	755	531	746	732	732	710	714	713	609	629	708	708	570	713	858	686	743	691	697	631	782	665	712	679	898
ENSSSAG00000001799	ACPM	acyl carrier protein, mitochondrial	2359	2155	2220	2680	1907	800	1405	1874	1470	837	1245	1048	1714	1320	1599	1491	1249	1045	1084	882	1436	1119	1809	1390	1622	1640	1787	1665	1686	1842	912	1692	1743	1605	1247	1627	980	1559	1037	1513	1010	1208	866	1397	1155	2002	1338
ENSSSAG00000001800			0	0	0	0	0	0	0	0	0	0	0	0	0	0	0	0	0	0	0	0	0	0	0	0	0	0	0	0	0	0	0	0	0	0	0	0	0	0	0	0	0	0	0	0	0	0	0
ENSSSAG00000001801	mapk3	mitogen-activated protein kinase 1-like	2584	2182	2433	2841	1821	1353	1325	1791	1554	773	886	1888	1619	2007	1547	2194	1224	1809	1001	1395	1005	1582	1556	1018	1190	1797	1809	1825	1787	1759	1542	1596	1665	1697	1151	1158	1766	1473	1577	1464	1487	1184	1499	1290	1826	1401	1891
ENSSSAG00000001802			4	3	4	5	1	7	0	0	3	2	1	4	3	2	1	1	1	0	2	1	0	3	5	2	5	3	2	3	3	1	8	0	0	3	3	1	4	3	2	1	1	1	0	3	1	0	4
ENSSSAG00000001803	cep131	centrosomal protein 131	126	96	120	117	96	83	108	130	94	31	53	107	93	131	76	163	78	149	74	126	35	68	45	27	36	88	80	90	74	93	95	130	121	103	46	69	100	85	103	72	110	75	123	95	165	49	81
ENSSSAG00000001804	pitx3	paired-like homeodomain transcription factor 3alpha	0	0	0	0	0	1	1	1	1	1	0	0	0	0	0	0	0	0	0	0	0	0	0	3	0	0	0	0	0	0	1	1	1	1	1	0	0	0	0	0	0	0	0	0	0	0	0
ENSSSAG00000001805	ccd82	Coiled-coil domain-containing protein 82	502	439	470	580	359	370	329	414	337	247	277	339	355	463	331	622	466	438	329	285	212	242	292	255	292	349	364	353	365	347	422	396	385	368	368	362	317	323	364	313	421	451	363	424	373	296	289
ENSSSAG00000001806			0	0	0	0	0	0	0	0	0	0	0	0	0	0	0	0	0	0	0	0	0	0	0	0	0	0	0	0	0	0	0	0	0	0	0	0	0	0	0	0	0	0	0	0	0	0	0
ENSSSAG00000001807	hes6	transcription cofactor HES-6-like	73	63	58	63	60	41	26	34	24	22	58	77	54	75	63	102	88	99	54	61	48	52	53	55	59	51	52	44	40	58	47	31	32	26	33	76	72	49	59	60	69	85	82	70	80	67	62
ENSSSAG00000001808	arxb	aristaless-related homeobox protein-like	0	0	0	1	0	0	0	0	0	0	0	0	0	0	0	1	0	0	0	0	0	0	0	0	0	0	0	0	1	0	0	0	0	0	0	0	0	0	0	0	1	0	0	0	0	0	0
ENSSSAG00000001809	eml4	EMAP like 4	789	555	723	873	511	697	421	557	476	696	792	828	1084	1229	1134	1228	1133	1133	872	598	1003	1035	1371	1361	1700	549	460	542	549	494	794	507	518	520	1037	1035	775	986	966	1073	832	1096	939	1124	783	1399	1237
ENSSSAG00000001810	pcyt1bb	choline-phosphate cytidylyltransferase B-like	9	8	10	15	4	0	5	10	1	2	6	6	9	5	12	7	3	6	6	4	0	0	1	2	2	6	7	8	9	4	0	6	9	1	3	8	6	8	4	11	5	3	5	8	5	0	0
ENSSSAG00000001811			0	0	0	0	0	0	0	0	0	0	0	0	0	0	0	0	0	0	0	0	0	1	0	0	0	0	0	0	0	0	0	0	0	0	0	0	0	0	0	0	0	0	0	0	0	0	1
ENSSSAG00000001812	ITM2C	integral membrane protein 2C-like	472	410	394	463	321	293	244	311	258	265	265	272	315	332	380	491	460	384	367	214	285	247	331	315	372	328	340	296	291	310	334	294	289	282	395	346	254	287	261	360	333	445	318	473	280	397	295
ENSSSAG00000001813	GPR55	G-protein coupled receptor 55-like	3	0	3	3	1	1	1	1	0	1	2	1	2	0	2	1	2	1	1	0	4	4	5	3	5	2	0	2	2	1	1	1	1	0	1	3	1	2	0	2	1	2	1	1	0	6	5
ENSSSAG00000001814			0	0	0	0	0	5	1	1	1	0	0	2	0	0	0	3	0	0	0	0	0	2	1	0	1	0	0	0	0	0	6	1	1	1	0	0	2	0	0	0	2	0	0	0	0	0	2
ENSSSAG00000001815	ube2d1a	ubiquitin-conjugating enzyme E2 D4-like	1565	1491	1507	1800	1086	1363	921	1202	1092	1186	1165	1434	1429	1815	1516	2043	1559	1688	1083	895	1057	1116	1245	1292	1942	1088	1236	1131	1132	1049	1553	1109	1118	1192	1766	1522	1341	1300	1426	1434	1384	1507	1399	1396	1172	1474	1334
ENSSSAG00000001816	tbl3	transducin beta-like protein 3	6	8	10	6	8	7	6	12	8	2	4	6	5	3	2	7	8	5	2	2	5	6	11	12	13	4	7	8	4	8	8	7	11	9	3	5	6	5	2	2	5	8	4	3	3	7	7
ENSSSAG00000001817	cyth4a	cytohesin-3-like	0	0	0	1	0	0	3	1	1	1	0	0	0	2	0	1	2	0	0	0	0	0	1	1	0	0	0	0	1	0	0	4	1	1	1	0	0	0	2	0	1	2	0	0	0	0	0
ENSSSAG00000001818	slc4a4b	electrogenic sodium bicarbonate cotransporter 1-like	446	403	446	549	296	284	297	318	308	226	259	360	411	469	384	352	242	277	218	196	1542	1867	2012	1606	2158	310	334	335	345	286	324	358	296	336	337	338	337	374	368	363	239	234	230	281	257	2150	2232
ENSSSAG00000001819	gigyf2	PERQ amino acid-rich with GYF domain-containing protein 2-like	1439	1025	1136	1336	875	403	614	871	829	249	443	698	668	683	688	736	525	639	380	489	577	823	969	620	643	1001	850	852	840	845	459	739	810	905	371	579	653	608	537	651	499	508	530	490	640	805	984
ENSSSAG00000001820	hspa12a	heat shock 70 kDa protein 12A-like	93	59	92	113	63	54	29	56	32	31	48	65	66	94	82	125	70	113	60	53	2	9	13	14	9	65	49	69	71	61	62	35	52	35	46	63	61	60	74	78	85	68	94	77	69	3	11
ENSSSAG00000001821			1	1	1	1	0	0	2	0	1	1	4	2	1	0	2	0	0	0	1	1	0	0	0	0	2	1	1	1	1	0	0	2	0	1	1	5	2	1	0	2	0	0	0	1	1	0	0
ENSSSAG00000001822	SPSB4	SPRY domain-containing SOCS box protein 4-like	4	3	3	7	2	9	9	10	9	6	1	7	1	10	5	5	1	4	2	3	5	10	8	6	8	3	2	2	4	2	10	11	9	10	9	1	7	1	8	5	3	1	3	3	4	7	12
ENSSSAG00000001823			10	10	5	15	8	2	5	10	7	5	10	9	5	10	6	9	12	12	2	3	4	11	7	6	9	7	8	4	9	8	2	6	9	8	7	13	8	5	8	6	6	12	10	3	4	6	13
ENSSSAG00000001824	sstr3	somatostatin receptor 3	0	0	0	0	0	1	0	0	0	0	0	0	0	0	0	0	0	0	0	0	0	0	0	0	0	0	0	0	0	0	1	0	0	0	0	0	0	0	0	0	0	0	0	0	0	0	0
ENSSSAG00000001825	pdk3	pyruvate dehydrogenase kinase, isoenzyme 3	4	4	1	5	2	3	2	3	6	1	4	2	2	4	8	3	6	7	1	3	1	0	3	1	0	3	3	1	3	2	3	2	3	7	1	5	2	2	3	8	2	6	6	1	4	1	0
ENSSSAG00000001826			1	1	1	0	0	1	1	0	1	2	1	0	1	2	0	0	0	1	2	0	2	2	2	5	1	1	1	1	0	0	1	1	0	1	3	1	0	1	2	0	0	0	1	3	0	3	2
ENSSSAG00000001827			0	1	0	0	0	0	0	0	0	0	0	0	0	0	0	0	0	0	0	0	0	0	0	0	0	0	1	0	0	0	0	0	0	0	0	0	0	0	0	0	0	0	0	0	0	0	0
ENSSSAG00000001828	paqrb	Monocyte to macrophage differentiation protein	503	439	501	592	367	246	288	325	273	264	304	360	423	377	441	452	394	389	284	208	177	173	228	186	285	350	364	376	372	354	280	347	302	298	393	397	337	385	296	417	306	381	322	366	272	247	207
ENSSSAG00000001829	gria4b	glutamate receptor 4-like	5	3	8	2	4	0	0	3	1	0	0	2	1	3	4	0	2	1	0	1	1	1	2	0	0	3	2	6	1	4	0	0	3	1	0	0	2	1	2	4	0	2	1	0	1	1	1
ENSSSAG00000001830	bic1a	bicaudal C homolog 1-A	339	316	389	450	269	176	244	299	249	155	203	278	275	276	257	398	291	325	221	223	102	113	135	104	112	236	262	292	283	260	201	294	278	272	231	265	260	250	217	243	270	281	269	285	292	142	135
ENSSSAG00000001831	gpc5c	glypican-5-like	1238	1004	1059	1309	864	622	451	535	468	430	731	887	964	1041	916	1050	769	749	590	421	351	471	530	378	594	861	832	794	823	835	709	543	497	511	640	955	830	877	818	867	712	744	621	761	551	489	563
ENSSSAG00000001832	pctp	phosphatidylcholine transfer protein-like	131	122	134	148	113	153	91	113	96	113	109	150	166	223	143	216	131	182	96	91	95	98	142	140	165	91	101	101	93	109	174	110	105	105	168	142	140	151	175	135	146	127	151	124	119	132	117
ENSSSAG00000001833			0	1	0	0	0	0	0	0	0	0	0	0	0	0	0	0	0	0	0	0	0	0	0	0	0	0	1	0	0	0	0	0	0	0	0	0	0	0	0	0	0	0	0	0	0	0	0
ENSSSAG00000001834	pprc1	PPARG related coactivator 1	559	441	503	607	409	391	291	467	412	192	243	583	449	683	426	554	291	520	232	348	379	627	531	452	529	389	366	377	382	395	446	350	434	450	286	318	545	408	537	403	375	281	431	299	456	529	749
ENSSSAG00000001835	hlf	Hepatic leukemia factor	8	5	7	10	6	12	7	6	2	3	10	10	7	16	8	17	8	14	4	6	2	1	1	0	4	6	4	5	6	6	14	8	6	2	4	13	9	6	13	8	12	8	12	5	8	3	1
ENSSSAG00000001836	gpc1b	glypican-1-like	870	749	817	939	641	389	244	357	302	333	587	739	918	970	835	952	734	629	503	346	440	426	524	489	627	605	621	613	591	619	443	294	332	330	496	767	691	835	762	790	645	710	521	648	453	614	509
ENSSSAG00000001837		synapse differentiation-inducing gene protein 1-like	55	53	50	58	41	64	56	61	61	30	29	54	36	49	36	77	48	68	29	38	62	92	89	84	93	38	44	38	36	40	73	67	57	67	45	38	51	33	38	34	52	46	56	37	50	86	110
ENSSSAG00000001838	vsx2	visual system homeobox 2-like	1	0	0	1	0	1	3	3	2	2	0	0	0	0	1	0	3	0	1	0	0	3	0	0	0	1	0	0	1	0	1	4	3	2	3	0	0	0	0	1	0	3	0	1	0	0	4
ENSSSAG00000001839	nudt9	nudix hydrolase 9	761	620	724	797	553	474	545	655	598	464	505	430	678	681	651	972	884	668	701	487	483	381	696	584	654	529	514	543	501	534	540	656	609	653	691	660	402	617	535	616	659	855	554	904	637	674	455
ENSSSAG00000001840	LIN52	protein lin-52 homolog	102	107	109	119	85	120	88	99	118	114	55	75	85	109	102	212	173	169	144	79	110	92	91	141	161	71	89	82	75	82	137	106	92	129	170	72	70	77	86	97	144	167	140	186	103	153	110
ENSSSAG00000001841	FOXK2	forkhead box protein K2-like	657	558	672	751	550	420	420	457	386	292	358	543	475	684	513	651	386	539	265	331	306	479	503	451	572	457	463	504	472	531	479	506	425	421	435	468	508	432	537	485	441	373	447	342	433	427	573
ENSSSAG00000001842			0	0	0	0	0	0	0	0	0	0	0	0	0	0	0	0	0	0	0	0	0	0	0	0	0	0	0	0	0	0	0	0	0	0	0	0	0	0	0	0	0	0	0	0	0	0	0
ENSSSAG00000001843	ehd3	EH-domain containing 3	896	829	851	1064	691	531	536	749	587	537	570	554	702	648	762	912	842	774	692	386	682	617	891	810	1121	623	687	638	669	667	605	646	696	641	800	745	518	639	509	721	618	814	641	892	505	951	738
ENSSSAG00000001844		family with sequence similarity 227 member A	0	0	0	0	0	0	0	0	0	0	0	0	1	0	0	0	0	0	0	0	0	0	0	0	0	0	0	0	0	0	0	0	0	0	0	0	0	1	0	0	0	0	0	0	0	0	0
ENSSSAG00000001845	insm1b	insulinoma-associated protein 1a-like	0	0	0	0	0	0	0	0	0	0	0	0	0	0	0	0	0	0	0	0	0	0	0	0	0	0	0	0	0	0	0	0	0	0	0	0	0	0	0	0	0	0	0	0	0	0	0
ENSSSAG00000001846	clstn2	calsyntenin-2-like	9	7	8	18	7	5	10	5	11	8	2	9	7	11	6	10	11	6	7	5	4	5	3	3	3	6	6	6	11	7	6	12	5	12	12	3	8	6	9	6	7	11	5	9	7	6	6
ENSSSAG00000001847			0	0	0	0	0	0	0	0	0	0	0	0	0	0	0	0	0	0	0	0	0	0	0	0	0	0	0	0	0	0	0	0	0	0	0	0	0	0	0	0	0	0	0	0	0	0	0
ENSSSAG00000001848		ring finger protein 213	1701	1103	1470	1611	979	6803	5611	7674	5653	4102	268	502	521	731	501	789	428	677	314	464	2115	3051	2610	2366	2990	1183	915	1103	1013	946	7753	6758	7136	6173	6110	350	470	474	574	474	535	414	561	405	607	2949	3647
ENSSSAG00000001849		CD209 antigen-like protein E	0	0	0	0	0	0	0	0	0	0	0	0	0	0	0	0	0	1	0	0	0	0	0	0	0	0	0	0	0	0	0	0	0	0	0	0	0	0	0	0	0	0	1	0	0	0	0
ENSSSAG00000001850		CREB3 regulatory factor-like	303	204	249	229	178	200	223	280	279	124	154	213	308	246	274	305	220	274	161	208	346	474	578	344	329	211	169	187	144	172	228	269	260	305	185	201	199	280	193	259	207	213	227	208	272	482	567
ENSSSAG00000001851			0	0	0	0	0	1	0	0	0	0	1	1	0	1	0	0	0	2	1	0	1	0	0	0	0	0	0	0	0	0	1	0	0	0	0	1	1	0	1	0	0	0	2	1	0	1	0
ENSSSAG00000001852			0	0	0	0	0	0	0	0	0	0	0	0	0	0	0	0	0	0	0	0	0	0	0	0	0	0	0	0	0	0	0	0	0	0	0	0	0	0	0	0	0	0	0	0	0	0	0
ENSSSAG00000001853	si:dkey-103j14.5	isoaspartyl peptidase/L-asparaginase-like	421	379	417	470	330	276	233	296	253	266	310	340	453	423	444	399	383	332	264	202	167	159	253	216	298	293	314	313	296	319	315	281	275	276	396	405	318	412	332	420	270	370	275	340	264	233	190
ENSSSAG00000001854			0	0	0	0	0	0	0	0	0	0	0	0	0	0	0	0	0	0	0	0	0	0	0	0	0	0	0	0	0	0	0	0	0	0	0	0	0	0	0	0	0	0	0	0	0	0	0
ENSSSAG00000001855	ABR	active breakpoint cluster region-related protein-like	575	454	563	668	437	159	138	220	191	105	268	464	390	540	423	473	233	356	183	277	140	184	117	104	157	400	376	422	420	422	181	166	205	209	156	350	434	355	424	400	321	225	295	236	363	195	220
ENSSSAG00000001856	TMEM178A	transmembrane protein 178A-like	0	0	0	0	0	0	0	0	0	0	0	1	0	0	0	0	0	0	0	0	0	0	0	0	0	0	0	0	0	0	0	0	0	0	0	0	1	0	0	0	0	0	0	0	0	0	0
ENSSSAG00000001857		latent-transforming growth factor beta-binding protein 2-like	5188	3650	4494	4946	3099	3022	3066	4151	3353	1344	1586	3826	3030	4119	2716	5535	2592	4564	2082	3523	1988	3706	3004	1929	2096	3608	3026	3371	3111	2993	3444	3693	3860	3661	2002	2072	3579	2756	3236	2570	3751	2506	3783	2684	4611	2772	4430
ENSSSAG00000001858	SIRT5	NAD-dependent protein deacylase sirtuin-5, mitochondrial-like	831	698	798	940	630	457	402	520	413	444	565	570	750	786	754	911	708	680	550	349	292	260	420	378	496	578	579	599	591	608	521	484	484	451	661	738	533	682	618	713	617	685	564	709	457	407	311
ENSSSAG00000001859	PMM1	phosphomannomutase 1-like	20	28	24	35	14	27	15	14	26	13	23	20	30	46	24	62	44	48	34	23	4	10	4	6	9	14	23	18	22	14	31	18	13	28	19	30	19	27	36	23	42	43	40	44	30	6	12
ENSSSAG00000001860	atpv0e2	ATPase H+ transporting V0 subunit e2	161	174	180	213	133	220	102	140	149	182	192	239	225	327	237	370	229	283	163	133	140	126	139	161	223	112	144	135	134	128	251	123	130	163	271	251	224	205	257	224	251	221	235	210	174	195	151
ENSSSAG00000001861	khdrbs2	KH domain-containing, RNA-binding, signal transduction-associated protein 2-like	0	0	0	0	0	0	0	0	0	0	0	0	0	0	0	0	0	0	0	0	0	0	0	0	0	0	0	0	0	0	0	0	0	0	0	0	0	0	0	0	0	0	0	0	0	0	0
ENSSSAG00000001862	ldb1a	LIM domain binding 1	1025	793	921	971	723	879	665	827	744	433	445	897	672	1032	647	1262	635	1013	452	670	475	829	684	525	647	713	658	691	611	698	1002	801	769	812	645	581	839	611	811	612	855	614	840	583	877	662	991
ENSSSAG00000001863			0	0	0	0	0	0	0	0	0	0	0	0	0	0	0	0	0	0	0	0	0	0	0	0	0	0	0	0	0	0	0	0	0	0	0	0	0	0	0	0	0	0	0	0	0	0	0
ENSSSAG00000001864	csdc2	cold shock domain containing C2, RNA binding	50	42	37	51	29	39	43	47	34	42	38	24	39	42	38	49	55	34	44	22	21	14	21	24	34	35	35	28	32	28	44	52	44	37	63	50	22	35	33	36	33	53	28	57	29	29	17
ENSSSAG00000001865	gale	UDP-glucose 4-epimerase-like	1048	929	1000	1177	802	334	496	571	499	317	583	645	859	755	774	662	575	604	481	343	333	334	564	370	584	729	770	750	740	775	381	597	531	545	472	762	603	781	593	732	449	556	501	620	449	464	399
ENSSSAG00000001866		phosphoinositide-interacting protein-like	0	0	0	0	0	0	0	0	0	0	0	0	0	0	0	0	0	0	0	0	0	0	0	0	0	0	0	0	0	0	0	0	0	0	0	0	0	0	0	0	0	0	0	0	0	0	0
ENSSSAG00000001867		uncharacterized LOC106591240	411	361	367	477	274	420	374	486	447	544	281	350	455	358	462	433	462	375	319	230	607	620	941	771	973	286	299	275	300	265	479	450	452	488	810	367	327	414	281	437	293	447	311	411	301	846	741
ENSSSAG00000001868	ppp1r1b	protein phosphatase 1 regulatory subunit 1B-like	0	0	1	0	0	0	1	0	0	0	0	0	1	0	0	0	0	0	0	0	0	0	1	0	0	0	0	1	0	0	0	1	0	0	0	0	0	1	0	0	0	0	0	0	0	0	0
ENSSSAG00000001869	polr3h	DNA-directed RNA polymerase III subunit RPC8-like	157	105	101	137	90	51	71	90	89	63	90	61	108	126	95	81	81	72	74	33	86	63	99	100	94	109	87	76	86	87	58	86	84	97	94	118	57	98	99	90	55	78	60	95	43	120	75
ENSSSAG00000001870	slc8a1a	sodium/calcium exchanger 1-like	0	1	1	2	1	0	0	0	0	0	0	2	2	0	1	0	1	1	0	0	0	0	0	0	0	0	1	1	1	1	0	0	0	0	0	0	2	2	0	1	0	1	1	0	0	0	0
ENSSSAG00000001871	magt1	magnesium transporter protein 1-like	3211	2599	2932	3490	2508	3894	2060	2516	2200	2628	2514	4047	3568	4864	4091	6774	4018	5004	2686	2865	2224	2579	3209	3149	3570	2233	2155	2200	2195	2422	4438	2481	2340	2402	3914	3285	3786	3245	3822	3871	4590	3885	4147	3463	3750	3101	3083
ENSSSAG00000001872	SHISA6	protein shisa-6 homolog	0	0	0	0	0	0	0	0	0	0	0	0	0	0	0	0	0	0	0	0	0	0	0	0	0	0	0	0	0	0	0	0	0	0	0	0	0	0	0	0	0	0	0	0	0	0	0
ENSSSAG00000001873	NEUROD2	neurogenic differentiation factor 2-like	0	0	0	0	0	0	0	0	0	0	0	0	0	0	0	0	0	0	0	0	0	0	0	0	0	0	0	0	0	0	0	0	0	0	0	0	0	0	0	0	0	0	0	0	0	0	0
ENSSSAG00000001874		serine protease 27-like	513	340	445	576	312	506	520	747	591	369	7	21	11	23	20	21	25	22	23	12	206	157	246	204	308	357	282	334	362	301	577	626	695	645	550	9	20	10	18	19	14	24	18	30	16	287	188
ENSSSAG00000001875	prim2	DNA primase subunit 2	703	625	669	850	624	468	450	562	546	456	484	421	558	602	526	828	635	592	474	312	385	317	474	522	635	489	518	502	535	603	533	542	523	596	679	632	394	508	473	498	561	614	491	611	408	537	379
ENSSSAG00000001876	ssa-mir-723-2	ssa-mir-723-2	0	0	0	0	0	0	0	0	0	0	0	0	0	0	0	0	0	0	0	0	0	0	0	0	0	0	0	0	0	0	0	0	0	0	0	0	0	0	0	0	0	0	0	0	0	0	0
ENSSSAG00000001877	slc4a1a	band 3 anion exchange protein	1	1	2	0	0	0	1	1	0	0	0	0	0	0	0	1	0	0	0	0	0	0	0	1	0	1	1	2	0	0	0	1	1	0	0	0	0	0	0	0	1	0	0	0	0	0	0
ENSSSAG00000001878			0	0	1	0	0	0	0	0	0	0	0	0	0	1	0	0	0	0	0	0	0	0	0	0	0	0	0	1	0	0	0	0	0	0	0	0	0	0	1	0	0	0	0	0	0	0	0
ENSSSAG00000001879	PHACTR1	phosphatase and actin regulator 1-like	2	1	0	0	0	0	0	0	1	2	0	0	1	0	0	0	1	0	1	0	0	0	0	0	1	1	1	0	0	0	0	0	0	1	3	0	0	1	0	0	0	1	0	1	0	0	0
ENSSSAG00000001880			72	63	82	96	65	45	32	30	35	33	59	83	90	121	74	124	84	102	52	42	14	20	23	24	29	50	52	62	60	63	51	39	28	38	49	77	78	82	95	70	84	81	85	67	55	20	24
ENSSSAG00000001881			240	206	218	249	170	807	947	1021	816	603	86	110	145	144	112	325	239	251	202	162	308	359	362	348	453	167	171	164	157	164	920	1141	949	891	898	112	103	132	113	106	220	231	208	260	212	429	429
ENSSSAG00000001882			1	0	0	3	0	0	0	0	0	1	1	0	0	0	0	0	1	0	2	0	0	0	0	0	1	1	0	0	2	0	0	0	0	0	1	1	0	0	0	0	0	1	0	3	0	0	0
ENSSSAG00000001883	spag9a	C-Jun-amino-terminal kinase-interacting protein 4-like	503	409	476	544	369	346	274	325	301	160	228	486	384	563	327	669	314	548	238	408	205	309	252	184	210	350	339	357	342	356	394	330	302	329	238	298	455	349	442	309	453	304	454	307	534	286	369
ENSSSAG00000001884			155	176	144	208	123	199	125	152	150	135	144	208	185	261	178	341	175	278	144	139	88	90	113	85	135	108	146	108	131	119	227	151	141	164	201	188	195	168	205	168	231	169	230	186	182	123	108
ENSSSAG00000001885	cdk12	cyclin-dependent kinase 12-like	1800	1278	1557	1643	1198	1246	1750	2499	2047	800	409	888	626	940	595	1106	619	939	454	782	767	1321	1252	837	1135	1252	1060	1168	1033	1157	1420	2108	2324	2235	1192	534	831	569	739	563	749	599	778	585	1024	1070	1579
ENSSSAG00000001886			0	0	0	0	0	0	0	0	0	0	0	0	0	0	0	0	0	0	0	0	0	0	0	0	0	0	0	0	0	0	0	0	0	0	0	0	0	0	0	0	0	0	0	0	0	0	0
ENSSSAG00000001887	fasn	fatty acid synthase-like	1985	1469	1781	1951	1314	1090	1629	2434	1848	594	433	952	848	1041	880	1903	1020	1536	928	1149	2095	3297	3358	2130	2399	1380	1218	1336	1227	1269	1242	1962	2263	2018	885	566	891	771	818	833	1290	986	1273	1196	1504	2921	3941
ENSSSAG00000001888			3	3	2	2	4	2	1	3	2	1	0	1	8	4	0	1	1	2	1	3	1	3	1	0	1	2	2	2	1	4	2	1	3	2	1	0	1	7	3	0	1	1	2	1	4	1	4
ENSSSAG00000001889	rab23	ras-related protein Rab-23-like	136	115	147	165	105	146	63	91	81	87	91	182	164	222	189	312	181	284	154	144	117	162	152	128	187	95	95	110	104	101	166	76	85	88	130	119	170	149	174	179	211	175	235	199	188	163	194
ENSSSAG00000001890			371	314	376	471	252	270	203	253	221	207	267	337	356	514	334	436	276	402	219	161	113	126	137	106	197	258	260	282	296	243	308	244	235	241	308	349	315	324	404	316	295	267	333	282	211	158	151
ENSSSAG00000001891	p5cr2	Pyrroline-5-carboxylate reductase 2	174	164	165	202	122	109	71	83	75	102	140	178	190	193	202	237	206	218	159	114	123	146	166	143	192	121	136	124	127	118	124	86	77	82	152	183	167	173	152	191	161	199	181	205	149	172	175
ENSSSAG00000001892			0	0	1	0	2	0	0	1	1	0	0	1	0	0	1	5	0	1	2	0	0	0	0	0	0	0	0	1	0	2	0	0	1	1	0	0	1	0	0	1	3	0	1	3	0	0	0
ENSSSAG00000001893	bag2	BAG family molecular chaperone regulator 2-like	164	140	153	202	129	191	101	133	108	175	145	228	209	294	229	323	234	260	177	117	200	189	208	245	308	114	116	115	127	125	218	122	124	118	261	189	213	190	231	217	219	226	215	228	153	279	226
ENSSSAG00000001894		zinc finger protein 239-like	41	38	29	48	32	47	33	40	25	28	23	39	38	68	26	96	51	76	40	30	18	27	23	26	36	29	32	22	30	31	54	40	37	27	42	30	36	35	53	25	65	49	63	52	39	25	32
ENSSSAG00000001895	phyhipla	phytanoyl-CoA hydroxylase-interacting protein-like	0	0	0	0	1	0	0	0	0	0	0	0	0	1	0	0	0	0	0	0	0	0	0	0	0	0	0	0	0	1	0	0	0	0	0	0	0	0	1	0	0	0	0	0	0	0	0
ENSSSAG00000001896			0	0	0	1	0	0	0	0	0	0	0	0	0	0	0	0	0	0	0	0	0	0	0	0	0	0	0	0	1	0	0	0	0	0	0	0	0	0	0	0	0	0	0	0	0	0	0
ENSSSAG00000001897		MORN repeat-containing protein 4-like	6	4	5	3	5	1	2	1	0	1	6	0	6	2	3	6	4	4	1	1	1	1	0	1	1	4	3	4	2	5	1	2	1	0	1	8	0	5	2	3	4	4	3	1	1	1	1
ENSSSAG00000001898			187	158	193	177	144	200	123	157	109	138	166	199	222	320	200	403	240	299	185	150	96	106	111	92	135	130	131	145	111	139	228	148	146	119	206	217	186	202	251	189	273	232	248	238	196	134	127
ENSSSAG00000001899	atp2a1	ATPase sarcoplasmic/endoplasmic reticulum Ca2+ transporting 1	1	0	0	0	0	0	0	0	1	0	0	0	0	0	1	1	1	1	0	0	2	1	1	1	0	1	0	0	0	0	0	0	0	1	0	0	0	0	0	1	1	1	1	0	0	3	1
ENSSSAG00000001900	znf451	zinc finger protein 451-like	288	299	301	380	234	308	275	382	312	271	173	220	216	243	236	306	221	242	143	144	179	195	221	193	291	200	248	226	239	226	351	331	355	341	404	226	206	196	191	223	207	214	201	184	188	250	233
ENSSSAG00000001901	si:ch211-153b23.4	uncharacterized LOC106604090	258	204	233	234	172	27	92	113	80	35	76	106	105	125	115	72	43	48	36	56	63	64	110	75	67	179	169	175	147	166	31	111	105	87	52	99	99	96	98	109	49	42	40	46	73	88	76
ENSSSAG00000001902	CNNM1	cyclin and CBS domain divalent metal cation transport mediator 1	337	258	326	359	284	19	32	44	17	16	94	256	165	265	203	37	30	37	11	27	9	12	14	9	9	234	214	245	226	274	22	39	41	19	24	123	239	150	208	192	25	29	31	14	35	13	14
ENSSSAG00000001903	baiap2a	brain-specific angiogenesis inhibitor 1-associated protein 2-like	147	93	146	159	108	3	17	41	35	3	16	40	20	35	27	27	8	24	7	21	6	35	23	8	5	102	77	110	100	104	3	20	38	38	4	21	37	18	27	26	18	8	20	9	27	8	42
ENSSSAG00000001904	FAM13C	protein FAM13C-like	28	23	25	35	28	4	2	6	6	7	15	22	27	37	33	11	10	14	8	15	3	6	7	3	7	19	19	19	22	27	5	2	6	7	10	20	21	25	29	31	7	10	12	10	20	4	7
ENSSSAG00000001905	rnh2c	Ribonuclease H2 subunit C	1066	1015	1051	1314	829	552	939	1213	1054	701	654	514	932	552	873	1097	1227	893	1198	712	998	666	1264	1118	1368	741	842	788	827	801	629	1131	1128	1151	1044	855	481	848	434	826	743	1186	740	1544	932	1392	796
ENSSSAG00000001906	ACO2	aconitate hydratase, mitochondrial-like	1577	1315	1499	1693	1164	675	718	892	724	652	805	994	1298	1132	1198	1309	1042	933	758	627	634	750	944	710	1018	1097	1090	1125	1065	1124	769	865	829	791	971	1052	930	1181	889	1134	887	1008	773	977	821	884	896
ENSSSAG00000001907	zbtb8a	zinc finger and BTB domain containing 8A	363	330	342	434	320	224	223	281	217	180	229	255	290	325	299	347	324	254	243	167	193	171	301	236	330	252	274	257	273	309	255	269	261	237	268	299	239	264	255	283	235	313	211	313	219	269	204
ENSSSAG00000001908			0	2	3	4	2	8	7	1	1	9	3	1	3	7	6	5	1	9	4	3	4	0	3	0	0	0	2	2	3	2	9	8	1	1	13	4	1	3	5	6	3	1	7	5	4	6	0
ENSSSAG00000001909	rlim	E3 ubiquitin-protein ligase RLIM-like	890	577	684	808	513	532	395	574	472	291	349	774	577	785	609	716	434	828	315	509	334	593	614	454	535	619	478	513	508	495	606	476	534	515	433	456	724	525	617	576	485	420	686	406	666	466	709
ENSSSAG00000001910			0	0	0	0	0	1	0	0	0	0	0	0	0	0	0	0	0	1	0	1	0	0	0	0	1	0	0	0	0	0	1	0	0	0	0	0	0	0	0	0	0	0	1	0	1	0	0
ENSSSAG00000001911			51	46	54	72	41	65	37	56	39	36	42	61	53	85	48	75	54	62	31	28	26	35	33	44	68	35	38	41	45	40	74	45	52	43	54	55	57	48	67	45	51	52	51	40	37	36	42
ENSSSAG00000001912		organic solute transporter subunit alpha-like	0	0	1	0	0	0	4	5	0	3	0	1	0	0	0	0	0	0	0	0	0	0	1	0	1	0	0	1	0	0	0	5	5	0	4	0	1	0	0	0	0	0	0	0	0	0	0
ENSSSAG00000001913			0	0	0	0	0	0	0	0	0	0	0	0	0	0	0	0	0	0	0	0	0	0	0	0	0	0	0	0	0	0	0	0	0	0	0	0	0	0	0	0	0	0	0	0	0	0	0
ENSSSAG00000001914	mot9	Monocarboxylate transporter 9	1235	1081	1181	1405	894	806	1159	1302	1211	784	672	828	1090	913	935	1249	1039	980	847	734	277	305	348	195	417	859	896	886	884	863	919	1396	1211	1322	1168	878	775	991	717	885	846	1005	812	1092	961	386	365
ENSSSAG00000001915			162	162	175	222	132	114	102	102	119	144	183	151	237	200	247	188	233	176	127	119	128	105	173	157	237	113	134	131	140	127	130	123	95	130	214	239	141	216	157	234	127	225	146	164	156	178	126
ENSSSAG00000001916	lcor	ligand dependent nuclear receptor corepressor	4	5	14	4	2	0	4	0	4	1	0	0	0	0	0	0	1	1	1	1	0	0	0	0	0	3	4	11	3	2	0	5	0	4	1	0	0	0	0	0	0	1	1	1	1	0	0
ENSSSAG00000001917			0	0	0	0	0	0	0	0	0	0	0	0	0	0	0	0	0	0	0	0	0	0	0	0	0	0	0	0	0	0	0	0	0	0	0	0	0	0	0	0	0	0	0	0	0	0	0
ENSSSAG00000001918	apbb2	amyloid beta precursor protein binding family B member 2	3	3	2	7	0	7	10	4	7	7	2	4	5	6	3	6	5	6	3	5	2	2	2	0	2	2	2	2	4	0	8	12	4	8	10	3	4	5	5	3	4	5	5	4	7	3	2
ENSSSAG00000001919	fgf16	fibroblast growth factor 16	0	2	3	2	0	5	0	2	2	2	1	5	4	9	3	7	5	22	3	3	0	3	1	2	3	0	2	2	1	0	6	0	2	2	3	1	5	4	7	3	5	5	18	4	4	0	4
ENSSSAG00000001920	zdhhc24	zinc finger DHHC-type containing 24	362	289	319	342	258	159	225	303	274	145	179	184	269	211	230	225	236	246	187	156	209	188	330	258	313	252	240	239	215	249	181	271	282	299	216	234	172	245	166	218	152	228	204	241	204	291	225
ENSSSAG00000001921		tau-tubulin kinase 1-like	0	1	0	0	0	0	0	0	3	1	0	0	0	3	1	0	0	1	0	0	0	1	0	0	0	0	1	0	0	0	0	0	0	3	1	0	0	0	2	1	0	0	1	0	0	0	1
ENSSSAG00000001922	l3mbtl2	L3MBTL histone methyl-lysine binding protein 2	322	233	299	360	235	108	121	215	165	71	118	182	170	226	150	226	188	193	136	151	106	144	157	113	172	224	193	224	226	227	123	146	200	180	106	154	170	155	178	142	153	182	160	175	198	148	172
ENSSSAG00000001923	nploc4	NPL4 homolog, ubiquitin recognition factor	1062	846	965	1195	808	768	563	792	704	464	410	1080	695	1038	693	1550	805	1261	595	891	430	871	731	592	651	738	701	724	752	780	875	678	736	769	691	536	1010	632	816	656	1050	778	1045	767	1166	600	1041
ENSSSAG00000001924		titin-like	85	60	74	60	42	103	51	66	62	49	39	66	62	100	62	111	70	91	49	66	31	33	36	39	51	59	50	56	38	41	117	61	61	68	73	51	62	56	79	59	75	68	75	63	86	43	39
ENSSSAG00000001925			0	0	1	0	0	0	2	4	1	3	0	0	0	1	1	0	2	0	0	0	1	1	1	1	1	0	0	1	0	0	0	2	4	1	4	0	0	0	1	1	0	2	0	0	0	1	1
ENSSSAG00000001926			2074	1631	1926	2236	1345	1455	970	1352	1050	1431	1846	1859	3115	2454	2979	3109	3058	2783	2410	1773	2273	2173	2996	2587	2826	1442	1352	1445	1407	1299	1658	1168	1257	1147	2131	2412	1739	2833	1928	2819	2107	2957	2307	3107	2321	3170	2597
ENSSSAG00000001927	faxcb	failed axon connections homolog	0	0	0	0	0	1	1	3	0	0	0	0	0	0	0	2	0	1	0	0	0	0	1	1	2	0	0	0	0	0	1	1	3	0	0	0	0	0	0	0	1	0	1	0	0	0	0
ENSSSAG00000001928	ccdc6a	coiled-coil domain-containing protein 6	1155	1055	1128	1377	839	787	639	830	794	629	626	987	885	1195	901	1251	818	1108	584	655	558	732	685	634	946	803	875	846	866	810	897	770	772	867	937	818	923	805	939	852	848	791	918	753	857	778	875
ENSSSAG00000001929			1	0	1	0	0	1	0	0	1	0	0	0	1	0	0	0	0	0	0	0	0	0	0	0	0	1	0	1	0	0	1	0	0	1	0	0	0	1	0	0	0	0	0	0	0	0	0
ENSSSAG00000001930	cx35.4	connexin 35.4	0	0	0	0	0	0	0	0	0	0	0	0	0	0	0	0	0	0	0	0	0	0	0	0	0	0	0	0	0	0	0	0	0	0	0	0	0	0	0	0	0	0	0	0	0	0	0
ENSSSAG00000001931	coq3	ubiquinone biosynthesis O-methyltransferase, mitochondrial-like	361	266	318	375	254	111	151	219	177	83	144	157	188	188	155	224	162	157	143	117	165	176	244	154	212	251	221	239	236	245	126	182	204	193	124	188	147	171	148	147	152	157	130	184	153	230	210
ENSSSAG00000001932	AREL1	apoptosis-resistant E3 ubiquitin protein ligase 1-like	349	312	308	413	312	163	187	247	267	86	120	254	198	270	168	329	156	255	114	236	178	370	309	187	262	243	259	231	260	301	186	225	230	292	128	157	238	180	212	159	223	151	211	147	309	248	442
ENSSSAG00000001933	rrn3	RNA polymerase I-specific transcription initiation factor RRN3-like	291	230	257	322	204	243	199	199	186	194	259	280	292	368	296	354	280	238	188	142	189	232	269	229	321	202	191	193	203	197	277	240	185	203	289	338	262	266	289	280	240	271	197	242	186	264	277
ENSSSAG00000001934	cx34.4	connexin 34.4	0	0	0	0	0	0	0	0	0	0	0	0	0	0	0	0	0	0	0	0	0	0	1	0	0	0	0	0	0	0	0	0	0	0	0	0	0	0	0	0	0	0	0	0	0	0	0
ENSSSAG00000001935			0	0	0	0	0	0	0	0	0	0	0	0	0	0	0	0	0	0	0	0	0	0	0	0	0	0	0	0	0	0	0	0	0	0	0	0	0	0	0	0	0	0	0	0	0	0	0
ENSSSAG00000001936		transcription termination factor 1-like	304	257	324	370	223	245	193	204	207	172	214	285	306	364	260	418	284	388	228	175	169	170	209	213	294	211	213	243	233	215	279	232	190	226	256	280	267	278	286	246	283	275	322	294	229	236	203
ENSSSAG00000001937			0	0	0	0	0	0	0	0	0	0	0	0	0	0	0	0	0	0	0	0	0	0	0	0	0	0	0	0	0	0	0	0	0	0	0	0	0	0	0	0	0	0	0	0	0	0	0
ENSSSAG00000001938	slc24a6a	sodium/potassium/calcium exchanger 3-like	0	0	0	1	0	0	0	1	2	0	0	0	0	1	2	0	0	0	1	1	0	0	0	0	0	0	0	0	1	0	0	0	1	2	0	0	0	0	1	2	0	0	0	1	1	0	0
ENSSSAG00000001939			0	0	0	0	0	0	0	0	0	0	0	0	0	0	0	0	0	0	0	0	0	0	0	0	0	0	0	0	0	0	0	0	0	0	0	0	0	0	0	0	0	0	0	0	0	0	0
ENSSSAG00000001940	pnisr	PNN interacting serine and arginine rich protein	998	760	883	990	643	404	668	1012	822	254	254	443	407	467	358	533	322	457	258	410	354	561	577	365	408	694	630	662	623	621	460	805	941	898	378	332	414	370	367	339	361	311	379	333	537	494	671
ENSSSAG00000001941			0	1	0	1	1	1	2	2	1	1	0	1	0	0	0	0	1	1	0	0	0	0	1	0	0	0	1	0	1	1	1	2	2	1	1	0	1	0	0	0	0	1	1	0	0	0	0
ENSSSAG00000001942	cx39.9	gap junction alpha-3 protein-like	0	0	0	0	0	1	0	0	0	1	0	1	0	0	0	0	1	0	1	0	5	3	1	6	3	0	0	0	0	0	1	0	0	0	1	0	1	0	0	0	0	1	0	1	0	7	4
ENSSSAG00000001943			132	88	118	126	83	82	44	52	55	43	79	126	82	167	108	126	92	129	45	57	26	31	33	23	42	92	73	89	79	80	93	53	48	60	64	103	118	75	131	102	85	89	107	58	75	36	37
ENSSSAG00000001944			0	0	0	0	0	0	0	0	0	0	0	0	0	0	0	0	0	0	0	0	0	0	0	0	0	0	0	0	0	0	0	0	0	0	0	0	0	0	0	0	0	0	0	0	0	0	0
ENSSSAG00000001945	diaph2	protein diaphanous homolog 2-like	1121	1031	1150	1301	818	1054	565	770	670	586	616	1159	961	1681	887	1401	758	1203	586	648	524	688	628	555	726	780	855	863	818	790	1201	680	716	732	873	805	1084	874	1321	839	949	733	997	755	848	731	822
ENSSSAG00000001946	ssa-mir-133a-3	ssa-mir-133a-3	0	0	0	0	0	0	0	0	0	0	0	0	0	0	0	0	0	0	0	0	0	0	0	0	0	0	0	0	0	0	0	0	0	0	0	0	0	0	0	0	0	0	0	0	0	0	0
ENSSSAG00000001947	ncf4	neutrophil cytosol factor 4-like	0	3	0	0	0	0	1	0	2	0	0	0	1	0	0	1	0	0	0	0	1	1	0	1	0	0	2	0	0	0	0	1	0	2	0	0	0	1	0	0	1	0	0	0	0	1	1
ENSSSAG00000001948	ssa-mir-1-2	ssa-mir-1-2	0	0	0	0	0	0	0	0	0	0	0	0	0	0	0	0	0	0	0	0	0	0	0	0	0	0	0	0	0	0	0	0	0	0	0	0	0	0	0	0	0	0	0	0	0	0	0
ENSSSAG00000001949	phlpp1	PH domain leucine-rich repeat-containing protein phosphatase 1-like	88	52	75	93	48	34	47	65	41	20	28	49	41	54	47	71	39	51	25	40	14	23	21	24	16	61	43	56	58	46	39	57	60	45	30	37	46	37	42	44	48	38	42	32	52	20	27
ENSSSAG00000001950			0	0	0	0	0	0	0	1	2	0	0	0	0	0	0	0	0	0	0	1	0	0	0	0	0	0	0	0	0	0	0	0	1	2	0	0	0	0	0	0	0	0	0	0	1	0	0
ENSSSAG00000001951			0	0	0	0	0	0	0	0	0	0	0	0	0	0	0	0	0	0	0	0	0	0	0	0	0	0	0	0	0	0	0	0	0	0	0	0	0	0	0	0	0	0	0	0	0	0	0
ENSSSAG00000001952			0	0	0	0	0	0	0	0	0	0	0	0	0	0	0	0	0	0	0	0	0	0	0	0	0	0	0	0	0	0	0	0	0	0	0	0	0	0	0	0	0	0	0	0	0	0	0
ENSSSAG00000001953	gata6	GATA-binding factor 6-B-like	7485	5475	6532	7287	5106	1496	2393	3232	2692	908	1550	3629	2701	3306	2608	2795	1521	2564	1142	2403	1794	3453	3443	1932	1974	5205	4540	4900	4584	4932	1705	2882	3005	2940	1352	2025	3395	2457	2597	2468	1894	1471	2125	1472	3145	2502	4127
ENSSSAG00000001954	agmo	alkylglycerol monooxygenase	0	0	0	0	0	0	0	0	0	0	0	0	0	0	0	0	0	0	0	0	1	1	2	1	2	0	0	0	0	0	0	0	0	0	0	0	0	0	0	0	0	0	0	0	0	1	1
ENSSSAG00000001955	pvalb7	parvalbumin alpha	1	0	0	0	0	0	0	0	0	0	0	0	0	1	0	1	0	1	0	0	0	0	1	0	0	1	0	0	0	0	0	0	0	0	0	0	0	0	1	0	1	0	1	0	0	0	0
ENSSSAG00000001956	tbc1d17	TBC1 domain family member 17-like	1481	1219	1389	1482	944	762	709	911	799	507	737	1211	1326	1253	1132	1454	961	1186	786	862	504	730	856	586	692	1030	1011	1042	932	912	868	854	847	872	755	963	1133	1206	984	1071	985	929	983	1013	1128	703	873
ENSSSAG00000001957			156	120	117	148	102	31	57	95	87	25	29	70	70	76	55	81	28	70	35	52	35	47	51	36	25	108	99	88	93	99	35	69	88	95	37	38	65	64	60	52	55	27	58	45	68	49	56
ENSSSAG00000001958	FCF1	rRNA-processing protein FCF1 homolog	1506	1522	1462	1904	1188	953	1086	1337	1329	1624	1393	799	1432	870	1582	1332	2037	1177	1444	588	2315	1225	2745	2901	4388	1047	1262	1097	1198	1147	1086	1308	1243	1451	2419	1820	747	1302	684	1497	903	1970	975	1862	770	3228	1464
ENSSSAG00000001959			15	2	8	6	11	5	2	1	6	5	4	5	10	9	12	7	2	4	1	5	0	2	0	0	1	10	2	6	4	11	6	2	1	7	7	5	5	9	7	11	5	2	3	1	7	0	2
ENSSSAG00000001960	eno4	enolase 4	1	2	0	2	0	1	3	4	3	2	2	3	0	4	0	4	2	3	1	3	1	1	2	0	0	1	2	0	1	0	1	4	4	3	3	3	3	0	3	0	3	2	2	1	4	1	1
ENSSSAG00000001961			0	0	0	0	0	0	0	0	0	0	0	0	0	0	0	0	0	0	0	0	0	0	1	0	0	0	0	0	0	0	0	0	0	0	0	0	0	0	0	0	0	0	0	0	0	0	0
ENSSSAG00000001962	cables1	CDK5 and ABL1 enzyme substrate 1-like	153	108	156	170	102	35	59	87	56	22	30	53	56	40	54	96	45	74	43	54	29	37	47	32	37	106	90	117	107	99	40	71	81	61	33	39	50	51	31	51	65	44	61	55	71	40	44
ENSSSAG00000001963	bicc2	protein bicaudal C homolog 1-A-like	0	1	0	0	0	0	0	0	0	0	0	0	0	1	0	0	0	0	0	0	0	0	1	1	0	0	1	0	0	0	0	0	0	0	0	0	0	0	1	0	0	0	0	0	0	0	0
ENSSSAG00000001964	trpm4a	transient receptor potential cation channel subfamily M member 4-like	0	0	0	0	0	0	0	0	0	0	0	0	0	0	0	0	0	0	0	0	1	0	0	0	1	0	0	0	0	0	0	0	0	0	0	0	0	0	0	0	0	0	0	0	0	1	0
ENSSSAG00000001965	EPHB1	ephrin type-B receptor 1	9	5	5	11	9	3	3	5	3	0	0	5	4	5	3	6	1	3	6	4	11	8	12	8	13	6	4	4	7	9	3	4	5	3	0	0	5	4	4	3	4	1	2	8	5	15	10
ENSSSAG00000001966	fbxl20	F-box/LRR-repeat protein 20	82	57	63	83	36	55	41	37	34	45	38	63	69	92	66	167	71	109	67	73	31	55	28	22	25	57	47	47	52	35	63	49	34	37	67	50	59	63	72	62	113	69	90	86	96	43	66
ENSSSAG00000001967			0	0	1	0	0	0	0	0	0	0	0	0	0	0	0	0	0	0	0	0	0	0	0	0	0	0	0	1	0	0	0	0	0	0	0	0	0	0	0	0	0	0	0	0	0	0	0
ENSSSAG00000001968	VASH1	vasohibin-1-like	25	23	26	25	22	14	20	18	16	9	18	34	31	27	22	35	13	35	10	23	13	39	22	21	23	17	19	20	16	21	16	24	17	17	13	24	32	28	21	21	24	13	29	13	30	18	47
ENSSSAG00000001969	spock1	testican-1-like	16	21	18	18	10	11	13	15	19	4	5	11	21	23	25	14	3	8	5	3	22	23	27	25	26	11	17	14	11	10	13	16	14	21	6	7	10	19	18	24	9	3	7	6	4	31	27
ENSSSAG00000001970			0	0	0	0	0	0	0	0	0	0	0	0	0	0	0	0	0	0	0	0	0	0	0	0	0	0	0	0	0	0	0	0	0	0	0	0	0	0	0	0	0	0	0	0	0	0	0
ENSSSAG00000001971		eukaryotic peptide chain release factor subunit 1	6916	6051	6271	7628	4971	3730	2845	3801	3250	2363	3968	6503	5482	8566	4885	6496	3800	5245	2729	3581	3976	5764	5778	4433	5916	4809	5017	4705	4798	4801	4251	3427	3535	3549	3520	5185	6083	4986	6730	4622	4402	3674	4347	3518	4687	5544	6890
ENSSSAG00000001972	anp32b	uncharacterized LOC100194711	3610	3167	3382	4188	2763	2685	2404	3101	2655	2335	2225	2621	2715	3298	2685	4708	3723	3984	2491	2655	2292	2492	2880	2743	3815	2510	2626	2537	2634	2669	3060	2895	2884	2899	3478	2907	2452	2469	2591	2540	3190	3600	3302	3211	3475	3196	2979
ENSSSAG00000001973	lrrc74a	leucine rich repeat containing 74A	0	0	1	0	0	0	0	1	0	0	0	0	0	0	0	0	0	0	1	0	0	0	0	0	0	0	0	1	0	0	0	0	1	0	0	0	0	0	0	0	0	0	0	1	0	0	0
ENSSSAG00000001974	pex6	peroxisomal biogenesis factor 6	0	0	0	0	0	0	0	0	0	0	0	0	0	0	0	0	0	0	0	0	0	0	0	0	0	0	0	0	0	0	0	0	0	0	0	0	0	0	0	0	0	0	0	0	0	0	0
ENSSSAG00000001975		opsin-5-like	0	0	0	0	0	0	0	0	0	0	0	0	0	0	0	0	0	0	0	0	0	0	0	0	0	0	0	0	0	0	0	0	0	0	0	0	0	0	0	0	0	0	0	0	0	0	0
ENSSSAG00000001976			0	0	0	0	0	0	0	0	0	0	0	0	0	0	0	0	0	0	0	0	0	0	0	0	0	0	0	0	0	0	0	0	0	0	0	0	0	0	0	0	0	0	0	0	0	0	0
ENSSSAG00000001977	bmpr1bb	bone morphogenetic protein receptor type-1B-like	0	0	0	0	0	0	0	0	0	0	0	0	0	0	0	0	0	0	0	1	0	0	0	0	0	0	0	0	0	0	0	0	0	0	0	0	0	0	0	0	0	0	0	0	1	0	0
ENSSSAG00000001978	ripk1l	receptor-interacting serine/threonine-protein kinase 1-like	1073	773	961	1076	711	568	416	557	510	372	481	869	888	969	876	1080	628	797	446	516	362	534	407	345	426	746	641	721	677	687	647	501	518	557	554	629	813	808	761	829	732	607	661	575	675	505	638
ENSSSAG00000001979	si:ch211-173a9.6	olfactomedin-4-like	0	0	0	0	1	0	0	1	0	0	0	0	0	0	0	0	0	0	0	0	0	0	0	0	0	0	0	0	0	1	0	0	1	0	0	0	0	0	0	0	0	0	0	0	0	0	0
ENSSSAG00000001980	pola2	zinc finger protein ubi-d4-like	2547	2192	2343	2694	1843	1450	1526	2003	1796	1244	1247	1701	1670	2001	1719	2571	1842	2109	1308	1318	1286	1573	1782	1331	1940	1771	1817	1758	1695	1780	1652	1838	1863	1961	1853	1629	1591	1519	1572	1626	1742	1781	1748	1686	1725	1793	1880
ENSSSAG00000001981	zdhhc20a	probable palmitoyltransferase ZDHHC20	193	156	189	220	129	189	92	97	90	163	191	215	324	280	278	288	234	239	189	130	127	138	131	131	189	134	129	142	138	125	215	111	90	98	243	250	201	295	220	263	195	226	198	244	170	177	165
ENSSSAG00000001982	CNRG	retinal rod rhodopsin-sensitive cGMP 3',5'-cyclic phosphodiesterase subunit gamma	0	0	0	0	0	0	1	0	0	0	0	0	0	1	0	3	1	0	0	0	0	0	0	0	0	0	0	0	0	0	0	1	0	0	0	0	0	0	1	0	2	1	0	0	0	0	0
ENSSSAG00000001983			0	0	0	0	0	0	0	0	0	0	0	0	0	0	0	0	0	0	0	0	0	0	0	0	0	0	0	0	0	0	0	0	0	0	0	0	0	0	0	0	0	0	0	0	0	0	0
ENSSSAG00000001984	rps6kl1	ribosomal protein S6 kinase delta-1-like	10	10	7	11	11	8	9	20	15	5	4	13	14	13	13	15	6	16	11	7	2	4	3	1	2	7	8	5	7	11	9	11	19	16	7	5	12	13	10	12	10	6	13	14	9	3	5
ENSSSAG00000001985	nap1	Nef-associated protein 1	108	78	101	117	64	88	78	94	73	61	89	101	97	112	109	97	90	83	65	64	68	49	65	75	90	75	65	76	74	62	100	94	87	80	91	116	94	88	88	103	66	87	69	84	84	95	59
ENSSSAG00000001986	ASIC2	acid-sensing ion channel 2-like	7	5	4	8	4	2	2	5	7	0	0	2	0	0	2	1	2	1	3	2	3	3	3	1	4	5	4	3	5	4	2	2	5	8	0	0	2	0	0	2	1	2	1	4	3	4	4
ENSSSAG00000001987	VATB2	V-type proton ATPase subunit B, brain isoform	1650	1360	1455	1645	1195	672	828	1132	976	788	912	964	1353	1135	1198	1310	1203	993	940	683	850	862	1208	953	1279	1147	1128	1092	1035	1154	766	997	1053	1066	1174	1192	902	1231	892	1134	888	1163	823	1212	894	1185	1030
ENSSSAG00000001988			113	119	117	140	102	132	58	81	62	70	110	163	153	224	143	240	94	159	106	104	79	107	128	82	126	79	99	88	88	99	150	70	75	68	104	144	152	139	176	135	163	91	132	137	136	110	128
ENSSSAG00000001989	dusp22b	dual specificity phosphatase 22b	0	0	0	0	0	0	0	0	0	0	0	0	0	0	0	0	0	0	0	0	0	0	0	0	0	0	0	0	0	0	0	0	0	0	0	0	0	0	0	0	0	0	0	0	0	0	0
ENSSSAG00000001990	gprc5c	G-protein coupled receptor family C group 5 member C-like	0	0	0	0	0	0	0	0	0	0	0	0	0	1	0	0	0	0	0	0	0	0	0	0	0	0	0	0	0	0	0	0	0	0	0	0	0	0	1	0	0	0	0	0	0	0	0
ENSSSAG00000001991	irf4a	interferon regulatory factor 4-like	0	0	0	0	0	0	0	0	0	0	0	0	0	0	0	0	0	0	0	0	0	0	0	0	0	0	0	0	0	0	0	0	0	0	0	0	0	0	0	0	0	0	0	0	0	0	0
ENSSSAG00000001992	fbxw11a	F-box/WD repeat-containing protein 11-like	440	318	354	428	299	254	304	391	335	180	174	263	210	250	233	356	210	320	178	208	204	223	276	204	259	306	264	266	269	289	289	366	364	366	268	227	246	191	196	220	241	203	265	229	272	284	267
ENSSSAG00000001993			0	0	0	0	0	0	0	0	0	0	0	0	0	0	0	0	0	0	0	0	0	0	0	0	0	0	0	0	0	0	0	0	0	0	0	0	0	0	0	0	0	0	0	0	0	0	0
ENSSSAG00000001994	gpr142	probable G-protein coupled receptor 142	0	0	2	1	0	1	1	0	0	0	0	1	1	0	0	0	0	1	1	1	0	0	0	0	0	0	0	2	1	0	1	1	0	0	0	0	1	1	0	0	0	0	1	1	1	0	0
ENSSSAG00000001995	dlst	dihydrolipoyllysine-residue succinyltransferase component of 2-oxoglutarate dehydrogenase complex, mitochondrial-like	782	554	636	804	527	359	384	560	454	269	373	535	527	624	450	508	397	430	267	312	441	483	631	471	564	544	459	477	506	509	409	462	521	496	401	487	500	479	490	426	344	384	356	344	408	615	577
ENSSSAG00000001996	btbd17a	BTB/POZ domain-containing protein 17-like	7	2	3	1	0	0	0	1	1	0	1	0	2	0	4	0	3	3	0	0	0	0	0	2	0	5	2	2	1	0	0	0	1	1	0	1	0	2	0	4	0	3	2	0	0	0	0
ENSSSAG00000001997		GRB2-related adapter protein-like	0	0	0	0	0	0	0	0	0	0	0	0	0	0	0	0	0	0	0	0	0	0	0	0	0	0	0	0	0	0	0	0	0	0	0	0	0	0	0	0	0	0	0	0	0	0	0
ENSSSAG00000001998		nucleoplasmin-like protein ANO39	9	6	4	6	3	0	2	6	10	5	1	5	2	0	3	2	5	1	3	0	0	0	2	3	0	6	5	3	4	3	0	2	6	11	7	1	5	2	0	3	1	5	1	4	0	0	0
ENSSSAG00000001999	foxq1a	forkhead box protein Q1-like	0	0	0	0	0	0	0	0	0	0	0	0	0	0	0	0	0	0	0	0	0	0	0	0	0	0	0	0	0	0	0	0	0	0	0	0	0	0	0	0	0	0	0	0	0	0	0
[truncated: 53,821 more rows]
[truncated: 29 more columns]
